# Supplementary material for: On the Crucial Cerebellar Wound Healing-Related Pathways and Their Cross-Talks after Traumatic Brain Injury in Danio rerio
Source: PLoS One. 2014 Jun 13;9(6):e97902. doi: 10.1371/journal.pone.0097902 (PMC4057083; doi:10.1371/journal.pone.0097902)
Supplement: File S2 — The list of protein-protein interactions for Fig.5 . (XLSX) [file pone.0097902.s002.xlsx]

## Sheet: Sheet1
ENSDARG00000002353	ENSDARG00000000370
ENSDARG00000005872	ENSDARG00000000370
ENSDARG00000008548	ENSDARG00000000370
ENSDARG00000022531	ENSDARG00000000370
ENSDARG00000026329	ENSDARG00000000370
ENSDARG00000032493	ENSDARG00000000370
ENSDARG00000035420	ENSDARG00000000370
ENSDARG00000039265	ENSDARG00000000370
ENSDARG00000043475	ENSDARG00000000370
ENSDARG00000045789	ENSDARG00000000370
ENSDARG00000055043	ENSDARG00000000370
ENSDARG00000059672	ENSDARG00000000370
ENSDARG00000060149	ENSDARG00000000370
ENSDARG00000061294	ENSDARG00000000370
ENSDARG00000061784	ENSDARG00000000370
ENSDARG00000062049	ENSDARG00000000370
ENSDARG00000062349	ENSDARG00000000370
ENSDARG00000062577	ENSDARG00000000370
ENSDARG00000068177	ENSDARG00000000370
ENSDARG00000073853	ENSDARG00000000370
ENSDARG00000074262	ENSDARG00000000370
ENSDARG00000079317	ENSDARG00000000370
ENSDARG00000002165	ENSDARG00000000656
ENSDARG00000015628	ENSDARG00000000656
ENSDARG00000022652	ENSDARG00000000656
ENSDARG00000030537	ENSDARG00000000656
ENSDARG00000033144	ENSDARG00000000656
ENSDARG00000059046	ENSDARG00000000656
ENSDARG00000020956	ENSDARG00000000972
ENSDARG00000006200	ENSDARG00000001244
ENSDARG00000013274	ENSDARG00000001244
ENSDARG00000016477	ENSDARG00000001244
ENSDARG00000024651	ENSDARG00000001244
ENSDARG00000002411	ENSDARG00000001782
ENSDARG00000002659	ENSDARG00000001782
ENSDARG00000005619	ENSDARG00000001782
ENSDARG00000009477	ENSDARG00000001782
ENSDARG00000010478	ENSDARG00000001782
ENSDARG00000014588	ENSDARG00000001782
ENSDARG00000018121	ENSDARG00000001782
ENSDARG00000024746	ENSDARG00000001782
ENSDARG00000029133	ENSDARG00000001782
ENSDARG00000031164	ENSDARG00000001782
ENSDARG00000032344	ENSDARG00000001782
ENSDARG00000036446	ENSDARG00000001782
ENSDARG00000037997	ENSDARG00000001782
ENSDARG00000039229	ENSDARG00000001782
ENSDARG00000042927	ENSDARG00000001782
ENSDARG00000053992	ENSDARG00000001782
ENSDARG00000055216	ENSDARG00000001782
ENSDARG00000056862	ENSDARG00000001782
ENSDARG00000057934	ENSDARG00000001782
ENSDARG00000058471	ENSDARG00000001782
ENSDARG00000060634	ENSDARG00000001782
ENSDARG00000063037	ENSDARG00000001782
ENSDARG00000071658	ENSDARG00000001782
ENSDARG00000074233	ENSDARG00000001782
ENSDARG00000076280	ENSDARG00000001782
ENSDARG00000076874	ENSDARG00000001782
ENSDARG00000077442	ENSDARG00000001782
ENSDARG00000078386	ENSDARG00000001782
ENSDARG00000078466	ENSDARG00000001782
ENSDARG00000005853	ENSDARG00000001950
ENSDARG00000020711	ENSDARG00000001950
ENSDARG00000027355	ENSDARG00000001950
ENSDARG00000028106	ENSDARG00000001950
ENSDARG00000001782	ENSDARG00000001953
ENSDARG00000004713	ENSDARG00000001972
ENSDARG00000005481	ENSDARG00000001972
ENSDARG00000005612	ENSDARG00000001972
ENSDARG00000005619	ENSDARG00000001972
ENSDARG00000005791	ENSDARG00000001972
ENSDARG00000005827	ENSDARG00000001972
ENSDARG00000005832	ENSDARG00000001972
ENSDARG00000006200	ENSDARG00000001972
ENSDARG00000006782	ENSDARG00000001972
ENSDARG00000007693	ENSDARG00000001972
ENSDARG00000007885	ENSDARG00000001972
ENSDARG00000007971	ENSDARG00000001972
ENSDARG00000008292	ENSDARG00000001972
ENSDARG00000009285	ENSDARG00000001972
ENSDARG00000010160	ENSDARG00000001972
ENSDARG00000010194	ENSDARG00000001972
ENSDARG00000010791	ENSDARG00000001972
ENSDARG00000013168	ENSDARG00000001972
ENSDARG00000013274	ENSDARG00000001972
ENSDARG00000015540	ENSDARG00000001972
ENSDARG00000015911	ENSDARG00000001972
ENSDARG00000016477	ENSDARG00000001972
ENSDARG00000019137	ENSDARG00000001972
ENSDARG00000019181	ENSDARG00000001972
ENSDARG00000019444	ENSDARG00000001972
ENSDARG00000019507	ENSDARG00000001972
ENSDARG00000019778	ENSDARG00000001972
ENSDARG00000020192	ENSDARG00000001972
ENSDARG00000020197	ENSDARG00000001972
ENSDARG00000020219	ENSDARG00000001972
ENSDARG00000021389	ENSDARG00000001972
ENSDARG00000021838	ENSDARG00000001972
ENSDARG00000023600	ENSDARG00000001972
ENSDARG00000024204	ENSDARG00000001972
ENSDARG00000024286	ENSDARG00000001972
ENSDARG00000024967	ENSDARG00000001972
ENSDARG00000026577	ENSDARG00000001972
ENSDARG00000029003	ENSDARG00000001972
ENSDARG00000030053	ENSDARG00000001972
ENSDARG00000030949	ENSDARG00000001972
ENSDARG00000035350	ENSDARG00000001972
ENSDARG00000035750	ENSDARG00000001972
ENSDARG00000035756	ENSDARG00000001972
ENSDARG00000035761	ENSDARG00000001972
ENSDARG00000035770	ENSDARG00000001972
ENSDARG00000035860	ENSDARG00000001972
ENSDARG00000036044	ENSDARG00000001972
ENSDARG00000036875	ENSDARG00000001972
ENSDARG00000037640	ENSDARG00000001972
ENSDARG00000039502	ENSDARG00000001972
ENSDARG00000040041	ENSDARG00000001972
ENSDARG00000041182	ENSDARG00000001972
ENSDARG00000042252	ENSDARG00000001972
ENSDARG00000043976	ENSDARG00000001972
ENSDARG00000051923	ENSDARG00000001972
ENSDARG00000052739	ENSDARG00000001972
ENSDARG00000053047	ENSDARG00000001972
ENSDARG00000053365	ENSDARG00000001972
ENSDARG00000053468	ENSDARG00000001972
ENSDARG00000053574	ENSDARG00000001972
ENSDARG00000056119	ENSDARG00000001972
ENSDARG00000057368	ENSDARG00000001972
ENSDARG00000057683	ENSDARG00000001972
ENSDARG00000058471	ENSDARG00000001972
ENSDARG00000059323	ENSDARG00000001972
ENSDARG00000059654	ENSDARG00000001972
ENSDARG00000063285	ENSDARG00000001972
ENSDARG00000068177	ENSDARG00000001972
ENSDARG00000068289	ENSDARG00000001972
ENSDARG00000069951	ENSDARG00000001972
ENSDARG00000074213	ENSDARG00000001972
ENSDARG00000077291	ENSDARG00000001972
ENSDARG00000078308	ENSDARG00000001972
ENSDARG00000006356	ENSDARG00000001994
ENSDARG00000013690	ENSDARG00000001994
ENSDARG00000020609	ENSDARG00000001994
ENSDARG00000043835	ENSDARG00000001994
ENSDARG00000004343	ENSDARG00000002077
ENSDARG00000005832	ENSDARG00000002077
ENSDARG00000016994	ENSDARG00000002077
ENSDARG00000021550	ENSDARG00000002077
ENSDARG00000021985	ENSDARG00000002077
ENSDARG00000026183	ENSDARG00000002077
ENSDARG00000026701	ENSDARG00000002077
ENSDARG00000028937	ENSDARG00000002077
ENSDARG00000029172	ENSDARG00000002077
ENSDARG00000033596	ENSDARG00000002077
ENSDARG00000035066	ENSDARG00000002077
ENSDARG00000035505	ENSDARG00000002077
ENSDARG00000035770	ENSDARG00000002077
ENSDARG00000037397	ENSDARG00000002077
ENSDARG00000038114	ENSDARG00000002077
ENSDARG00000038505	ENSDARG00000002077
ENSDARG00000039400	ENSDARG00000002077
ENSDARG00000039754	ENSDARG00000002077
ENSDARG00000041140	ENSDARG00000002077
ENSDARG00000051923	ENSDARG00000002077
ENSDARG00000052471	ENSDARG00000002077
ENSDARG00000059362	ENSDARG00000002077
ENSDARG00000075732	ENSDARG00000002077
ENSDARG00000076411	ENSDARG00000002077
ENSDARG00000077469	ENSDARG00000002077
ENSDARG00000022652	ENSDARG00000002165
ENSDARG00000033144	ENSDARG00000002165
ENSDARG00000030687	ENSDARG00000002197
ENSDARG00000016044	ENSDARG00000002304
ENSDARG00000008064	ENSDARG00000002311
ENSDARG00000009607	ENSDARG00000002311
ENSDARG00000043858	ENSDARG00000002311
ENSDARG00000057737	ENSDARG00000002311
ENSDARG00000063037	ENSDARG00000002311
ENSDARG00000067829	ENSDARG00000002311
ENSDARG00000014588	ENSDARG00000002411
ENSDARG00000003989	ENSDARG00000002533
ENSDARG00000014927	ENSDARG00000002533
ENSDARG00000014929	ENSDARG00000002533
ENSDARG00000017757	ENSDARG00000002533
ENSDARG00000027657	ENSDARG00000002533
ENSDARG00000028845	ENSDARG00000002533
ENSDARG00000031348	ENSDARG00000002533
ENSDARG00000035415	ENSDARG00000002533
ENSDARG00000037895	ENSDARG00000002533
ENSDARG00000056590	ENSDARG00000002533
ENSDARG00000070780	ENSDARG00000002533
ENSDARG00000078247	ENSDARG00000002533
ENSDARG00000002479	ENSDARG00000002659
ENSDARG00000011510	ENSDARG00000002659
ENSDARG00000018121	ENSDARG00000002659
ENSDARG00000018738	ENSDARG00000002659
ENSDARG00000026454	ENSDARG00000002659
ENSDARG00000028056	ENSDARG00000002659
ENSDARG00000029133	ENSDARG00000002659
ENSDARG00000031164	ENSDARG00000002659
ENSDARG00000034624	ENSDARG00000002659
ENSDARG00000037997	ENSDARG00000002659
ENSDARG00000039229	ENSDARG00000002659
ENSDARG00000039616	ENSDARG00000002659
ENSDARG00000042927	ENSDARG00000002659
ENSDARG00000043137	ENSDARG00000002659
ENSDARG00000044135	ENSDARG00000002659
ENSDARG00000052565	ENSDARG00000002659
ENSDARG00000053992	ENSDARG00000002659
ENSDARG00000055216	ENSDARG00000002659
ENSDARG00000056862	ENSDARG00000002659
ENSDARG00000057100	ENSDARG00000002659
ENSDARG00000057934	ENSDARG00000002659
ENSDARG00000060634	ENSDARG00000002659
ENSDARG00000069916	ENSDARG00000002659
ENSDARG00000070485	ENSDARG00000002659
ENSDARG00000071658	ENSDARG00000002659
ENSDARG00000071694	ENSDARG00000002659
ENSDARG00000075621	ENSDARG00000002659
ENSDARG00000076228	ENSDARG00000002659
ENSDARG00000077029	ENSDARG00000002659
ENSDARG00000077442	ENSDARG00000002659
ENSDARG00000077822	ENSDARG00000002659
ENSDARG00000078386	ENSDARG00000002659
ENSDARG00000078466	ENSDARG00000002659
ENSDARG00000037921	ENSDARG00000002696
ENSDARG00000061636	ENSDARG00000002696
ENSDARG00000062217	ENSDARG00000002696
ENSDARG00000077165	ENSDARG00000002696
ENSDARG00000016939	ENSDARG00000002956
ENSDARG00000069928	ENSDARG00000003008
ENSDARG00000019553	ENSDARG00000003113
ENSDARG00000078619	ENSDARG00000003113
ENSDARG00000002696	ENSDARG00000003375
ENSDARG00000035357	ENSDARG00000003375
ENSDARG00000061636	ENSDARG00000003375
ENSDARG00000062217	ENSDARG00000003375
ENSDARG00000077165	ENSDARG00000003375
ENSDARG00000076466	ENSDARG00000003398
ENSDARG00000000656	ENSDARG00000003526
ENSDARG00000002165	ENSDARG00000003526
ENSDARG00000009640	ENSDARG00000003526
ENSDARG00000015628	ENSDARG00000003526
ENSDARG00000022652	ENSDARG00000003526
ENSDARG00000030537	ENSDARG00000003526
ENSDARG00000031511	ENSDARG00000003526
ENSDARG00000033144	ENSDARG00000003526
ENSDARG00000059046	ENSDARG00000003526
ENSDARG00000012499	ENSDARG00000003631
ENSDARG00000024049	ENSDARG00000003631
ENSDARG00000034503	ENSDARG00000003631
ENSDARG00000069074	ENSDARG00000003631
ENSDARG00000079444	ENSDARG00000003631
ENSDARG00000014927	ENSDARG00000003989
ENSDARG00000014929	ENSDARG00000003989
ENSDARG00000017757	ENSDARG00000003989
ENSDARG00000027657	ENSDARG00000003989
ENSDARG00000031348	ENSDARG00000003989
ENSDARG00000035415	ENSDARG00000003989
ENSDARG00000070780	ENSDARG00000003989
ENSDARG00000078247	ENSDARG00000003989
ENSDARG00000002533	ENSDARG00000004015
ENSDARG00000003989	ENSDARG00000004015
ENSDARG00000014927	ENSDARG00000004015
ENSDARG00000014929	ENSDARG00000004015
ENSDARG00000017757	ENSDARG00000004015
ENSDARG00000027657	ENSDARG00000004015
ENSDARG00000028845	ENSDARG00000004015
ENSDARG00000031348	ENSDARG00000004015
ENSDARG00000035415	ENSDARG00000004015
ENSDARG00000037895	ENSDARG00000004015
ENSDARG00000040479	ENSDARG00000004015
ENSDARG00000042845	ENSDARG00000004015
ENSDARG00000053724	ENSDARG00000004015
ENSDARG00000054510	ENSDARG00000004015
ENSDARG00000056590	ENSDARG00000004015
ENSDARG00000070780	ENSDARG00000004015
ENSDARG00000078247	ENSDARG00000004015
ENSDARG00000002353	ENSDARG00000004034
ENSDARG00000005872	ENSDARG00000004034
ENSDARG00000008548	ENSDARG00000004034
ENSDARG00000026329	ENSDARG00000004034
ENSDARG00000032493	ENSDARG00000004034
ENSDARG00000035420	ENSDARG00000004034
ENSDARG00000039265	ENSDARG00000004034
ENSDARG00000043475	ENSDARG00000004034
ENSDARG00000045789	ENSDARG00000004034
ENSDARG00000055043	ENSDARG00000004034
ENSDARG00000059672	ENSDARG00000004034
ENSDARG00000061294	ENSDARG00000004034
ENSDARG00000061784	ENSDARG00000004034
ENSDARG00000062049	ENSDARG00000004034
ENSDARG00000062349	ENSDARG00000004034
ENSDARG00000062577	ENSDARG00000004034
ENSDARG00000073853	ENSDARG00000004034
ENSDARG00000079317	ENSDARG00000004034
ENSDARG00000006553	ENSDARG00000004218
ENSDARG00000030547	ENSDARG00000004218
ENSDARG00000000370	ENSDARG00000004301
ENSDARG00000002353	ENSDARG00000004301
ENSDARG00000004034	ENSDARG00000004301
ENSDARG00000004218	ENSDARG00000004301
ENSDARG00000005872	ENSDARG00000004301
ENSDARG00000008548	ENSDARG00000004301
ENSDARG00000011157	ENSDARG00000004301
ENSDARG00000017757	ENSDARG00000004301
ENSDARG00000025902	ENSDARG00000004301
ENSDARG00000026329	ENSDARG00000004301
ENSDARG00000030547	ENSDARG00000004301
ENSDARG00000032493	ENSDARG00000004301
ENSDARG00000032765	ENSDARG00000004301
ENSDARG00000035420	ENSDARG00000004301
ENSDARG00000039265	ENSDARG00000004301
ENSDARG00000043475	ENSDARG00000004301
ENSDARG00000043795	ENSDARG00000004301
ENSDARG00000045789	ENSDARG00000004301
ENSDARG00000055043	ENSDARG00000004301
ENSDARG00000055837	ENSDARG00000004301
ENSDARG00000056603	ENSDARG00000004301
ENSDARG00000059672	ENSDARG00000004301
ENSDARG00000060248	ENSDARG00000004301
ENSDARG00000061294	ENSDARG00000004301
ENSDARG00000061746	ENSDARG00000004301
ENSDARG00000061784	ENSDARG00000004301
ENSDARG00000062049	ENSDARG00000004301
ENSDARG00000062349	ENSDARG00000004301
ENSDARG00000062577	ENSDARG00000004301
ENSDARG00000073824	ENSDARG00000004301
ENSDARG00000073853	ENSDARG00000004301
ENSDARG00000077114	ENSDARG00000004301
ENSDARG00000079317	ENSDARG00000004301
ENSDARG00000016994	ENSDARG00000004343
ENSDARG00000037397	ENSDARG00000004343
ENSDARG00000037284	ENSDARG00000004539
ENSDARG00000058831	ENSDARG00000004539
ENSDARG00000017820	ENSDARG00000004574
ENSDARG00000037835	ENSDARG00000004574
ENSDARG00000058630	ENSDARG00000004574
ENSDARG00000012656	ENSDARG00000004665
ENSDARG00000062139	ENSDARG00000004665
ENSDARG00000002479	ENSDARG00000004713
ENSDARG00000002659	ENSDARG00000004713
ENSDARG00000005619	ENSDARG00000004713
ENSDARG00000005832	ENSDARG00000004713
ENSDARG00000011510	ENSDARG00000004713
ENSDARG00000018738	ENSDARG00000004713
ENSDARG00000020192	ENSDARG00000004713
ENSDARG00000026454	ENSDARG00000004713
ENSDARG00000028056	ENSDARG00000004713
ENSDARG00000034624	ENSDARG00000004713
ENSDARG00000035770	ENSDARG00000004713
ENSDARG00000037640	ENSDARG00000004713
ENSDARG00000039616	ENSDARG00000004713
ENSDARG00000042927	ENSDARG00000004713
ENSDARG00000043137	ENSDARG00000004713
ENSDARG00000044135	ENSDARG00000004713
ENSDARG00000052565	ENSDARG00000004713
ENSDARG00000057100	ENSDARG00000004713
ENSDARG00000058471	ENSDARG00000004713
ENSDARG00000069916	ENSDARG00000004713
ENSDARG00000070485	ENSDARG00000004713
ENSDARG00000071694	ENSDARG00000004713
ENSDARG00000075621	ENSDARG00000004713
ENSDARG00000076228	ENSDARG00000004713
ENSDARG00000077029	ENSDARG00000004713
ENSDARG00000077270	ENSDARG00000004713
ENSDARG00000077822	ENSDARG00000004713
ENSDARG00000016200	ENSDARG00000004782
ENSDARG00000026797	ENSDARG00000004782
ENSDARG00000062304	ENSDARG00000004782
ENSDARG00000005522	ENSDARG00000004869
ENSDARG00000009020	ENSDARG00000004869
ENSDARG00000011091	ENSDARG00000004869
ENSDARG00000017757	ENSDARG00000004869
ENSDARG00000019819	ENSDARG00000004869
ENSDARG00000020853	ENSDARG00000004869
ENSDARG00000024189	ENSDARG00000004869
ENSDARG00000025024	ENSDARG00000004869
ENSDARG00000032131	ENSDARG00000004869
ENSDARG00000033393	ENSDARG00000004869
ENSDARG00000036045	ENSDARG00000004869
ENSDARG00000036222	ENSDARG00000004869
ENSDARG00000040319	ENSDARG00000004869
ENSDARG00000040841	ENSDARG00000004869
ENSDARG00000042338	ENSDARG00000004869
ENSDARG00000043299	ENSDARG00000004869
ENSDARG00000043447	ENSDARG00000004869
ENSDARG00000044213	ENSDARG00000004869
ENSDARG00000053279	ENSDARG00000004869
ENSDARG00000053449	ENSDARG00000004869
ENSDARG00000053833	ENSDARG00000004869
ENSDARG00000053987	ENSDARG00000004869
ENSDARG00000054124	ENSDARG00000004869
ENSDARG00000055577	ENSDARG00000004869
ENSDARG00000057410	ENSDARG00000004869
ENSDARG00000062874	ENSDARG00000004869
ENSDARG00000068557	ENSDARG00000004869
ENSDARG00000069944	ENSDARG00000004869
ENSDARG00000070780	ENSDARG00000004869
ENSDARG00000071209	ENSDARG00000004869
ENSDARG00000001953	ENSDARG00000005161
ENSDARG00000012256	ENSDARG00000005161
ENSDARG00000021366	ENSDARG00000005161
ENSDARG00000023840	ENSDARG00000005161
ENSDARG00000029075	ENSDARG00000005161
ENSDARG00000022370	ENSDARG00000005191
ENSDARG00000007344	ENSDARG00000005221
ENSDARG00000014196	ENSDARG00000005221
ENSDARG00000017441	ENSDARG00000005221
ENSDARG00000020610	ENSDARG00000005221
ENSDARG00000029069	ENSDARG00000005221
ENSDARG00000032242	ENSDARG00000005221
ENSDARG00000032630	ENSDARG00000005221
ENSDARG00000032976	ENSDARG00000005221
ENSDARG00000035958	ENSDARG00000005221
ENSDARG00000037954	ENSDARG00000005221
ENSDARG00000058656	ENSDARG00000005221
ENSDARG00000068457	ENSDARG00000005221
ENSDARG00000007172	ENSDARG00000005333
ENSDARG00000016429	ENSDARG00000005333
ENSDARG00000045180	ENSDARG00000005333
ENSDARG00000077437	ENSDARG00000005333
ENSDARG00000033713	ENSDARG00000005481
ENSDARG00000017757	ENSDARG00000005522
ENSDARG00000020853	ENSDARG00000005522
ENSDARG00000036222	ENSDARG00000005522
ENSDARG00000053449	ENSDARG00000005522
ENSDARG00000053833	ENSDARG00000005522
ENSDARG00000057410	ENSDARG00000005522
ENSDARG00000062874	ENSDARG00000005522
ENSDARG00000010791	ENSDARG00000005612
ENSDARG00000013168	ENSDARG00000005612
ENSDARG00000020219	ENSDARG00000005612
ENSDARG00000021389	ENSDARG00000005612
ENSDARG00000032984	ENSDARG00000005612
ENSDARG00000043130	ENSDARG00000005612
ENSDARG00000053468	ENSDARG00000005612
ENSDARG00000002659	ENSDARG00000005619
ENSDARG00000010478	ENSDARG00000005619
ENSDARG00000018121	ENSDARG00000005619
ENSDARG00000024746	ENSDARG00000005619
ENSDARG00000029133	ENSDARG00000005619
ENSDARG00000031164	ENSDARG00000005619
ENSDARG00000037997	ENSDARG00000005619
ENSDARG00000039229	ENSDARG00000005619
ENSDARG00000042927	ENSDARG00000005619
ENSDARG00000053992	ENSDARG00000005619
ENSDARG00000055216	ENSDARG00000005619
ENSDARG00000056862	ENSDARG00000005619
ENSDARG00000057934	ENSDARG00000005619
ENSDARG00000060634	ENSDARG00000005619
ENSDARG00000071658	ENSDARG00000005619
ENSDARG00000077442	ENSDARG00000005619
ENSDARG00000078386	ENSDARG00000005619
ENSDARG00000078466	ENSDARG00000005619
ENSDARG00000034718	ENSDARG00000005673
ENSDARG00000019137	ENSDARG00000005791
ENSDARG00000019444	ENSDARG00000005791
ENSDARG00000020197	ENSDARG00000005791
ENSDARG00000030053	ENSDARG00000005791
ENSDARG00000030949	ENSDARG00000005791
ENSDARG00000035350	ENSDARG00000005791
ENSDARG00000039502	ENSDARG00000005791
ENSDARG00000041182	ENSDARG00000005791
ENSDARG00000043976	ENSDARG00000005791
ENSDARG00000053365	ENSDARG00000005791
ENSDARG00000056119	ENSDARG00000005791
ENSDARG00000059323	ENSDARG00000005791
ENSDARG00000069951	ENSDARG00000005791
ENSDARG00000005791	ENSDARG00000005827
ENSDARG00000006200	ENSDARG00000005827
ENSDARG00000008292	ENSDARG00000005827
ENSDARG00000009285	ENSDARG00000005827
ENSDARG00000010194	ENSDARG00000005827
ENSDARG00000013274	ENSDARG00000005827
ENSDARG00000016477	ENSDARG00000005827
ENSDARG00000020197	ENSDARG00000005827
ENSDARG00000041182	ENSDARG00000005827
ENSDARG00000042252	ENSDARG00000005827
ENSDARG00000053047	ENSDARG00000005827
ENSDARG00000053365	ENSDARG00000005827
ENSDARG00000062139	ENSDARG00000005827
ENSDARG00000005619	ENSDARG00000005832
ENSDARG00000035770	ENSDARG00000005832
ENSDARG00000037640	ENSDARG00000005832
ENSDARG00000058471	ENSDARG00000005832
ENSDARG00000076117	ENSDARG00000006137
ENSDARG00000004926	ENSDARG00000006200
ENSDARG00000005791	ENSDARG00000006200
ENSDARG00000009285	ENSDARG00000006200
ENSDARG00000010194	ENSDARG00000006200
ENSDARG00000018399	ENSDARG00000006200
ENSDARG00000020197	ENSDARG00000006200
ENSDARG00000032116	ENSDARG00000006200
ENSDARG00000040557	ENSDARG00000006200
ENSDARG00000041182	ENSDARG00000006200
ENSDARG00000042252	ENSDARG00000006200
ENSDARG00000053365	ENSDARG00000006200
ENSDARG00000012942	ENSDARG00000006314
ENSDARG00000053831	ENSDARG00000006314
ENSDARG00000019815	ENSDARG00000006353
ENSDARG00000015854	ENSDARG00000006356
ENSDARG00000055955	ENSDARG00000006468
ENSDARG00000074837	ENSDARG00000006468
ENSDARG00000031075	ENSDARG00000006604
ENSDARG00000042677	ENSDARG00000006604
ENSDARG00000002077	ENSDARG00000006782
ENSDARG00000007657	ENSDARG00000006782
ENSDARG00000011133	ENSDARG00000006782
ENSDARG00000027918	ENSDARG00000006782
ENSDARG00000035750	ENSDARG00000006782
ENSDARG00000063466	ENSDARG00000006782
ENSDARG00000003631	ENSDARG00000006791
ENSDARG00000012499	ENSDARG00000006791
ENSDARG00000024049	ENSDARG00000006791
ENSDARG00000034503	ENSDARG00000006791
ENSDARG00000069074	ENSDARG00000006791
ENSDARG00000079444	ENSDARG00000006791
ENSDARG00000016706	ENSDARG00000006900
ENSDARG00000009738	ENSDARG00000006923
ENSDARG00000003022	ENSDARG00000007172
ENSDARG00000004218	ENSDARG00000007172
ENSDARG00000006553	ENSDARG00000007172
ENSDARG00000016429	ENSDARG00000007172
ENSDARG00000030547	ENSDARG00000007172
ENSDARG00000032083	ENSDARG00000007172
ENSDARG00000038974	ENSDARG00000007172
ENSDARG00000045087	ENSDARG00000007172
ENSDARG00000014196	ENSDARG00000007344
ENSDARG00000017441	ENSDARG00000007344
ENSDARG00000020610	ENSDARG00000007344
ENSDARG00000029069	ENSDARG00000007344
ENSDARG00000032242	ENSDARG00000007344
ENSDARG00000032630	ENSDARG00000007344
ENSDARG00000032976	ENSDARG00000007344
ENSDARG00000035958	ENSDARG00000007344
ENSDARG00000037954	ENSDARG00000007344
ENSDARG00000068457	ENSDARG00000007344
ENSDARG00000004782	ENSDARG00000007356
ENSDARG00000011027	ENSDARG00000007356
ENSDARG00000016200	ENSDARG00000007356
ENSDARG00000026797	ENSDARG00000007356
ENSDARG00000058115	ENSDARG00000007356
ENSDARG00000062304	ENSDARG00000007356
ENSDARG00000079862	ENSDARG00000007356
ENSDARG00000004869	ENSDARG00000007358
ENSDARG00000005522	ENSDARG00000007358
ENSDARG00000009020	ENSDARG00000007358
ENSDARG00000011091	ENSDARG00000007358
ENSDARG00000017757	ENSDARG00000007358
ENSDARG00000019819	ENSDARG00000007358
ENSDARG00000020853	ENSDARG00000007358
ENSDARG00000024189	ENSDARG00000007358
ENSDARG00000025024	ENSDARG00000007358
ENSDARG00000032131	ENSDARG00000007358
ENSDARG00000033393	ENSDARG00000007358
ENSDARG00000036045	ENSDARG00000007358
ENSDARG00000036222	ENSDARG00000007358
ENSDARG00000037159	ENSDARG00000007358
ENSDARG00000040319	ENSDARG00000007358
ENSDARG00000040841	ENSDARG00000007358
ENSDARG00000042338	ENSDARG00000007358
ENSDARG00000043299	ENSDARG00000007358
ENSDARG00000043447	ENSDARG00000007358
ENSDARG00000044213	ENSDARG00000007358
ENSDARG00000053279	ENSDARG00000007358
ENSDARG00000053449	ENSDARG00000007358
ENSDARG00000053833	ENSDARG00000007358
ENSDARG00000053987	ENSDARG00000007358
ENSDARG00000054124	ENSDARG00000007358
ENSDARG00000055577	ENSDARG00000007358
ENSDARG00000057410	ENSDARG00000007358
ENSDARG00000062874	ENSDARG00000007358
ENSDARG00000068557	ENSDARG00000007358
ENSDARG00000069944	ENSDARG00000007358
ENSDARG00000070780	ENSDARG00000007358
ENSDARG00000071209	ENSDARG00000007358
ENSDARG00000010250	ENSDARG00000007377
ENSDARG00000011876	ENSDARG00000007553
ENSDARG00000014490	ENSDARG00000007553
ENSDARG00000017757	ENSDARG00000007553
ENSDARG00000036912	ENSDARG00000007553
ENSDARG00000042338	ENSDARG00000007553
ENSDARG00000043299	ENSDARG00000007553
ENSDARG00000044213	ENSDARG00000007553
ENSDARG00000057887	ENSDARG00000007553
ENSDARG00000062262	ENSDARG00000007553
ENSDARG00000069800	ENSDARG00000007553
ENSDARG00000070578	ENSDARG00000007553
ENSDARG00000070810	ENSDARG00000007553
ENSDARG00000073948	ENSDARG00000007553
ENSDARG00000074182	ENSDARG00000007553
ENSDARG00000002077	ENSDARG00000007657
ENSDARG00000004343	ENSDARG00000007657
ENSDARG00000005832	ENSDARG00000007657
ENSDARG00000016994	ENSDARG00000007657
ENSDARG00000021550	ENSDARG00000007657
ENSDARG00000021985	ENSDARG00000007657
ENSDARG00000026183	ENSDARG00000007657
ENSDARG00000026701	ENSDARG00000007657
ENSDARG00000028937	ENSDARG00000007657
ENSDARG00000029172	ENSDARG00000007657
ENSDARG00000033596	ENSDARG00000007657
ENSDARG00000035066	ENSDARG00000007657
ENSDARG00000035505	ENSDARG00000007657
ENSDARG00000035770	ENSDARG00000007657
ENSDARG00000037397	ENSDARG00000007657
ENSDARG00000038114	ENSDARG00000007657
ENSDARG00000038505	ENSDARG00000007657
ENSDARG00000039400	ENSDARG00000007657
ENSDARG00000039754	ENSDARG00000007657
ENSDARG00000041140	ENSDARG00000007657
ENSDARG00000051923	ENSDARG00000007657
ENSDARG00000052471	ENSDARG00000007657
ENSDARG00000059362	ENSDARG00000007657
ENSDARG00000075732	ENSDARG00000007657
ENSDARG00000076411	ENSDARG00000007657
ENSDARG00000077469	ENSDARG00000007657
ENSDARG00000033713	ENSDARG00000007693
ENSDARG00000063285	ENSDARG00000007885
ENSDARG00000010316	ENSDARG00000007955
ENSDARG00000019280	ENSDARG00000007955
ENSDARG00000034396	ENSDARG00000007955
ENSDARG00000044220	ENSDARG00000007955
ENSDARG00000043858	ENSDARG00000008064
ENSDARG00000057737	ENSDARG00000008064
ENSDARG00000067829	ENSDARG00000008064
ENSDARG00000005791	ENSDARG00000008292
ENSDARG00000006200	ENSDARG00000008292
ENSDARG00000009285	ENSDARG00000008292
ENSDARG00000010194	ENSDARG00000008292
ENSDARG00000013274	ENSDARG00000008292
ENSDARG00000016477	ENSDARG00000008292
ENSDARG00000020197	ENSDARG00000008292
ENSDARG00000041182	ENSDARG00000008292
ENSDARG00000042252	ENSDARG00000008292
ENSDARG00000053365	ENSDARG00000008292
ENSDARG00000001972	ENSDARG00000008805
ENSDARG00000006782	ENSDARG00000008805
ENSDARG00000014385	ENSDARG00000008805
ENSDARG00000015911	ENSDARG00000008805
ENSDARG00000019507	ENSDARG00000008805
ENSDARG00000021579	ENSDARG00000008805
ENSDARG00000023584	ENSDARG00000008805
ENSDARG00000024204	ENSDARG00000008805
ENSDARG00000026577	ENSDARG00000008805
ENSDARG00000035761	ENSDARG00000008805
ENSDARG00000035957	ENSDARG00000008805
ENSDARG00000040041	ENSDARG00000008805
ENSDARG00000051854	ENSDARG00000008805
ENSDARG00000051923	ENSDARG00000008805
ENSDARG00000057683	ENSDARG00000008805
ENSDARG00000058533	ENSDARG00000008805
ENSDARG00000075682	ENSDARG00000008805
ENSDARG00000036966	ENSDARG00000008858
ENSDARG00000045190	ENSDARG00000008858
ENSDARG00000002956	ENSDARG00000008969
ENSDARG00000005333	ENSDARG00000008969
ENSDARG00000016939	ENSDARG00000008969
ENSDARG00000019815	ENSDARG00000008969
ENSDARG00000037281	ENSDARG00000008969
ENSDARG00000055705	ENSDARG00000008969
ENSDARG00000005522	ENSDARG00000009020
ENSDARG00000017757	ENSDARG00000009020
ENSDARG00000020853	ENSDARG00000009020
ENSDARG00000036222	ENSDARG00000009020
ENSDARG00000043447	ENSDARG00000009020
ENSDARG00000053449	ENSDARG00000009020
ENSDARG00000053833	ENSDARG00000009020
ENSDARG00000057410	ENSDARG00000009020
ENSDARG00000062874	ENSDARG00000009020
ENSDARG00000007553	ENSDARG00000009121
ENSDARG00000011317	ENSDARG00000009121
ENSDARG00000011876	ENSDARG00000009121
ENSDARG00000014490	ENSDARG00000009121
ENSDARG00000017757	ENSDARG00000009121
ENSDARG00000027638	ENSDARG00000009121
ENSDARG00000036912	ENSDARG00000009121
ENSDARG00000037292	ENSDARG00000009121
ENSDARG00000042338	ENSDARG00000009121
ENSDARG00000043299	ENSDARG00000009121
ENSDARG00000044213	ENSDARG00000009121
ENSDARG00000045788	ENSDARG00000009121
ENSDARG00000057887	ENSDARG00000009121
ENSDARG00000062262	ENSDARG00000009121
ENSDARG00000069800	ENSDARG00000009121
ENSDARG00000070578	ENSDARG00000009121
ENSDARG00000070810	ENSDARG00000009121
ENSDARG00000071091	ENSDARG00000009121
ENSDARG00000073948	ENSDARG00000009121
ENSDARG00000074182	ENSDARG00000009121
ENSDARG00000003008	ENSDARG00000009208
ENSDARG00000069928	ENSDARG00000009208
ENSDARG00000070651	ENSDARG00000009208
ENSDARG00000005791	ENSDARG00000009285
ENSDARG00000019137	ENSDARG00000009285
ENSDARG00000019444	ENSDARG00000009285
ENSDARG00000020197	ENSDARG00000009285
ENSDARG00000030053	ENSDARG00000009285
ENSDARG00000030949	ENSDARG00000009285
ENSDARG00000035350	ENSDARG00000009285
ENSDARG00000039502	ENSDARG00000009285
ENSDARG00000041182	ENSDARG00000009285
ENSDARG00000043976	ENSDARG00000009285
ENSDARG00000053365	ENSDARG00000009285
ENSDARG00000056119	ENSDARG00000009285
ENSDARG00000059323	ENSDARG00000009285
ENSDARG00000069951	ENSDARG00000009285
ENSDARG00000014588	ENSDARG00000009477
ENSDARG00000063037	ENSDARG00000009477
ENSDARG00000013598	ENSDARG00000009511
ENSDARG00000018569	ENSDARG00000009511
ENSDARG00000002696	ENSDARG00000009553
ENSDARG00000035357	ENSDARG00000009553
ENSDARG00000061636	ENSDARG00000009553
ENSDARG00000062217	ENSDARG00000009553
ENSDARG00000077165	ENSDARG00000009553
ENSDARG00000008064	ENSDARG00000009607
ENSDARG00000043858	ENSDARG00000009607
ENSDARG00000057737	ENSDARG00000009607
ENSDARG00000067829	ENSDARG00000009607
ENSDARG00000006923	ENSDARG00000009621
ENSDARG00000009738	ENSDARG00000009621
ENSDARG00000037905	ENSDARG00000009621
ENSDARG00000000656	ENSDARG00000009640
ENSDARG00000002165	ENSDARG00000009640
ENSDARG00000015628	ENSDARG00000009640
ENSDARG00000022652	ENSDARG00000009640
ENSDARG00000030537	ENSDARG00000009640
ENSDARG00000031511	ENSDARG00000009640
ENSDARG00000033144	ENSDARG00000009640
ENSDARG00000059046	ENSDARG00000009640
ENSDARG00000023287	ENSDARG00000009852
ENSDARG00000033566	ENSDARG00000009852
ENSDARG00000005791	ENSDARG00000010160
ENSDARG00000005827	ENSDARG00000010160
ENSDARG00000006200	ENSDARG00000010160
ENSDARG00000008292	ENSDARG00000010160
ENSDARG00000009285	ENSDARG00000010160
ENSDARG00000010194	ENSDARG00000010160
ENSDARG00000013274	ENSDARG00000010160
ENSDARG00000016477	ENSDARG00000010160
ENSDARG00000019137	ENSDARG00000010160
ENSDARG00000019181	ENSDARG00000010160
ENSDARG00000019444	ENSDARG00000010160
ENSDARG00000019778	ENSDARG00000010160
ENSDARG00000020197	ENSDARG00000010160
ENSDARG00000021838	ENSDARG00000010160
ENSDARG00000029003	ENSDARG00000010160
ENSDARG00000030053	ENSDARG00000010160
ENSDARG00000030949	ENSDARG00000010160
ENSDARG00000035350	ENSDARG00000010160
ENSDARG00000035860	ENSDARG00000010160
ENSDARG00000036044	ENSDARG00000010160
ENSDARG00000039502	ENSDARG00000010160
ENSDARG00000041182	ENSDARG00000010160
ENSDARG00000042252	ENSDARG00000010160
ENSDARG00000043976	ENSDARG00000010160
ENSDARG00000053047	ENSDARG00000010160
ENSDARG00000053365	ENSDARG00000010160
ENSDARG00000056119	ENSDARG00000010160
ENSDARG00000057368	ENSDARG00000010160
ENSDARG00000059323	ENSDARG00000010160
ENSDARG00000059654	ENSDARG00000010160
ENSDARG00000068289	ENSDARG00000010160
ENSDARG00000069951	ENSDARG00000010160
ENSDARG00000074213	ENSDARG00000010160
ENSDARG00000077291	ENSDARG00000010160
ENSDARG00000010657	ENSDARG00000010169
ENSDARG00000005791	ENSDARG00000010194
ENSDARG00000009285	ENSDARG00000010194
ENSDARG00000018399	ENSDARG00000010194
ENSDARG00000020197	ENSDARG00000010194
ENSDARG00000032116	ENSDARG00000010194
ENSDARG00000040557	ENSDARG00000010194
ENSDARG00000041182	ENSDARG00000010194
ENSDARG00000042252	ENSDARG00000010194
ENSDARG00000053365	ENSDARG00000010194
ENSDARG00000037284	ENSDARG00000010276
ENSDARG00000058831	ENSDARG00000010276
ENSDARG00000002659	ENSDARG00000010478
ENSDARG00000003022	ENSDARG00000010478
ENSDARG00000007172	ENSDARG00000010478
ENSDARG00000011449	ENSDARG00000010478
ENSDARG00000018121	ENSDARG00000010478
ENSDARG00000029133	ENSDARG00000010478
ENSDARG00000031164	ENSDARG00000010478
ENSDARG00000037997	ENSDARG00000010478
ENSDARG00000039229	ENSDARG00000010478
ENSDARG00000042927	ENSDARG00000010478
ENSDARG00000053992	ENSDARG00000010478
ENSDARG00000055216	ENSDARG00000010478
ENSDARG00000056862	ENSDARG00000010478
ENSDARG00000057934	ENSDARG00000010478
ENSDARG00000060634	ENSDARG00000010478
ENSDARG00000068177	ENSDARG00000010478
ENSDARG00000071658	ENSDARG00000010478
ENSDARG00000077437	ENSDARG00000010478
ENSDARG00000077442	ENSDARG00000010478
ENSDARG00000078386	ENSDARG00000010478
ENSDARG00000078466	ENSDARG00000010478
ENSDARG00000054848	ENSDARG00000010555
ENSDARG00000058571	ENSDARG00000010555
ENSDARG00000059054	ENSDARG00000010555
ENSDARG00000013168	ENSDARG00000010791
ENSDARG00000021389	ENSDARG00000010791
ENSDARG00000043130	ENSDARG00000010791
ENSDARG00000053468	ENSDARG00000010791
ENSDARG00000004782	ENSDARG00000011027
ENSDARG00000016200	ENSDARG00000011027
ENSDARG00000026797	ENSDARG00000011027
ENSDARG00000058115	ENSDARG00000011027
ENSDARG00000062304	ENSDARG00000011027
ENSDARG00000079862	ENSDARG00000011027
ENSDARG00000005522	ENSDARG00000011091
ENSDARG00000009020	ENSDARG00000011091
ENSDARG00000017757	ENSDARG00000011091
ENSDARG00000019819	ENSDARG00000011091
ENSDARG00000020853	ENSDARG00000011091
ENSDARG00000032131	ENSDARG00000011091
ENSDARG00000036222	ENSDARG00000011091
ENSDARG00000040841	ENSDARG00000011091
ENSDARG00000043447	ENSDARG00000011091
ENSDARG00000053449	ENSDARG00000011091
ENSDARG00000053833	ENSDARG00000011091
ENSDARG00000055577	ENSDARG00000011091
ENSDARG00000057410	ENSDARG00000011091
ENSDARG00000062874	ENSDARG00000011091
ENSDARG00000069944	ENSDARG00000011091
ENSDARG00000002077	ENSDARG00000011133
ENSDARG00000007657	ENSDARG00000011133
ENSDARG00000027918	ENSDARG00000011133
ENSDARG00000002353	ENSDARG00000011157
ENSDARG00000005872	ENSDARG00000011157
ENSDARG00000008548	ENSDARG00000011157
ENSDARG00000026329	ENSDARG00000011157
ENSDARG00000032493	ENSDARG00000011157
ENSDARG00000035420	ENSDARG00000011157
ENSDARG00000043475	ENSDARG00000011157
ENSDARG00000045789	ENSDARG00000011157
ENSDARG00000055043	ENSDARG00000011157
ENSDARG00000059672	ENSDARG00000011157
ENSDARG00000061294	ENSDARG00000011157
ENSDARG00000061784	ENSDARG00000011157
ENSDARG00000062049	ENSDARG00000011157
ENSDARG00000062349	ENSDARG00000011157
ENSDARG00000062577	ENSDARG00000011157
ENSDARG00000073853	ENSDARG00000011157
ENSDARG00000079317	ENSDARG00000011157
ENSDARG00000007553	ENSDARG00000011317
ENSDARG00000011876	ENSDARG00000011317
ENSDARG00000014490	ENSDARG00000011317
ENSDARG00000017757	ENSDARG00000011317
ENSDARG00000036912	ENSDARG00000011317
ENSDARG00000042338	ENSDARG00000011317
ENSDARG00000043299	ENSDARG00000011317
ENSDARG00000044213	ENSDARG00000011317
ENSDARG00000045788	ENSDARG00000011317
ENSDARG00000057887	ENSDARG00000011317
ENSDARG00000062262	ENSDARG00000011317
ENSDARG00000069800	ENSDARG00000011317
ENSDARG00000070578	ENSDARG00000011317
ENSDARG00000070810	ENSDARG00000011317
ENSDARG00000073948	ENSDARG00000011317
ENSDARG00000074182	ENSDARG00000011317
ENSDARG00000003022	ENSDARG00000011449
ENSDARG00000004218	ENSDARG00000011449
ENSDARG00000006553	ENSDARG00000011449
ENSDARG00000007172	ENSDARG00000011449
ENSDARG00000016429	ENSDARG00000011449
ENSDARG00000030547	ENSDARG00000011449
ENSDARG00000032083	ENSDARG00000011449
ENSDARG00000038974	ENSDARG00000011449
ENSDARG00000068177	ENSDARG00000011449
ENSDARG00000077437	ENSDARG00000011449
ENSDARG00000000370	ENSDARG00000011487
ENSDARG00000003008	ENSDARG00000011487
ENSDARG00000007553	ENSDARG00000011487
ENSDARG00000009121	ENSDARG00000011487
ENSDARG00000009208	ENSDARG00000011487
ENSDARG00000011317	ENSDARG00000011487
ENSDARG00000011876	ENSDARG00000011487
ENSDARG00000014439	ENSDARG00000011487
ENSDARG00000014490	ENSDARG00000011487
ENSDARG00000014929	ENSDARG00000011487
ENSDARG00000016412	ENSDARG00000011487
ENSDARG00000017757	ENSDARG00000011487
ENSDARG00000022372	ENSDARG00000011487
ENSDARG00000027638	ENSDARG00000011487
ENSDARG00000034173	ENSDARG00000011487
ENSDARG00000036041	ENSDARG00000011487
ENSDARG00000036912	ENSDARG00000011487
ENSDARG00000037292	ENSDARG00000011487
ENSDARG00000042338	ENSDARG00000011487
ENSDARG00000042845	ENSDARG00000011487
ENSDARG00000043299	ENSDARG00000011487
ENSDARG00000044213	ENSDARG00000011487
ENSDARG00000045788	ENSDARG00000011487
ENSDARG00000056625	ENSDARG00000011487
ENSDARG00000057887	ENSDARG00000011487
ENSDARG00000060626	ENSDARG00000011487
ENSDARG00000062262	ENSDARG00000011487
ENSDARG00000062696	ENSDARG00000011487
ENSDARG00000063578	ENSDARG00000011487
ENSDARG00000068144	ENSDARG00000011487
ENSDARG00000069800	ENSDARG00000011487
ENSDARG00000069928	ENSDARG00000011487
ENSDARG00000070578	ENSDARG00000011487
ENSDARG00000070651	ENSDARG00000011487
ENSDARG00000070810	ENSDARG00000011487
ENSDARG00000071091	ENSDARG00000011487
ENSDARG00000073948	ENSDARG00000011487
ENSDARG00000074182	ENSDARG00000011487
ENSDARG00000002479	ENSDARG00000011510
ENSDARG00000018738	ENSDARG00000011510
ENSDARG00000026454	ENSDARG00000011510
ENSDARG00000028056	ENSDARG00000011510
ENSDARG00000034624	ENSDARG00000011510
ENSDARG00000039616	ENSDARG00000011510
ENSDARG00000043137	ENSDARG00000011510
ENSDARG00000044135	ENSDARG00000011510
ENSDARG00000052565	ENSDARG00000011510
ENSDARG00000057100	ENSDARG00000011510
ENSDARG00000070485	ENSDARG00000011510
ENSDARG00000071694	ENSDARG00000011510
ENSDARG00000075621	ENSDARG00000011510
ENSDARG00000077029	ENSDARG00000011510
ENSDARG00000077822	ENSDARG00000011510
ENSDARG00000014490	ENSDARG00000011876
ENSDARG00000017757	ENSDARG00000011876
ENSDARG00000042338	ENSDARG00000011876
ENSDARG00000043299	ENSDARG00000011876
ENSDARG00000044213	ENSDARG00000011876
ENSDARG00000057887	ENSDARG00000011876
ENSDARG00000062262	ENSDARG00000011876
ENSDARG00000073948	ENSDARG00000011876
ENSDARG00000074182	ENSDARG00000011876
ENSDARG00000075747	ENSDARG00000011941
ENSDARG00000020007	ENSDARG00000012405
ENSDARG00000035809	ENSDARG00000012405
ENSDARG00000055505	ENSDARG00000012405
ENSDARG00000058424	ENSDARG00000012405
ENSDARG00000074441	ENSDARG00000012405
ENSDARG00000014588	ENSDARG00000012490
ENSDARG00000005333	ENSDARG00000012942
ENSDARG00000045180	ENSDARG00000012942
ENSDARG00000053831	ENSDARG00000012942
ENSDARG00000034424	ENSDARG00000013144
ENSDARG00000021389	ENSDARG00000013168
ENSDARG00000043130	ENSDARG00000013168
ENSDARG00000053468	ENSDARG00000013168
ENSDARG00000060181	ENSDARG00000013177
ENSDARG00000004926	ENSDARG00000013274
ENSDARG00000005791	ENSDARG00000013274
ENSDARG00000006200	ENSDARG00000013274
ENSDARG00000009285	ENSDARG00000013274
ENSDARG00000010194	ENSDARG00000013274
ENSDARG00000020197	ENSDARG00000013274
ENSDARG00000032116	ENSDARG00000013274
ENSDARG00000040557	ENSDARG00000013274
ENSDARG00000041182	ENSDARG00000013274
ENSDARG00000042252	ENSDARG00000013274
ENSDARG00000053365	ENSDARG00000013274
ENSDARG00000026964	ENSDARG00000013295
ENSDARG00000021252	ENSDARG00000013475
ENSDARG00000053066	ENSDARG00000013475
ENSDARG00000002197	ENSDARG00000013561
ENSDARG00000026964	ENSDARG00000013561
ENSDARG00000033380	ENSDARG00000013561
ENSDARG00000043457	ENSDARG00000013561
ENSDARG00000059391	ENSDARG00000013561
ENSDARG00000069543	ENSDARG00000013561
ENSDARG00000009511	ENSDARG00000013598
ENSDARG00000018569	ENSDARG00000013598
ENSDARG00000006356	ENSDARG00000013690
ENSDARG00000016350	ENSDARG00000013841
ENSDARG00000005161	ENSDARG00000014179
ENSDARG00000034470	ENSDARG00000014179
ENSDARG00000032976	ENSDARG00000014196
ENSDARG00000001244	ENSDARG00000014244
ENSDARG00000015206	ENSDARG00000014244
ENSDARG00000016783	ENSDARG00000014244
ENSDARG00000024651	ENSDARG00000014244
ENSDARG00000025397	ENSDARG00000014244
ENSDARG00000027734	ENSDARG00000014244
ENSDARG00000036570	ENSDARG00000014244
ENSDARG00000037968	ENSDARG00000014244
ENSDARG00000040440	ENSDARG00000014244
ENSDARG00000075936	ENSDARG00000014244
ENSDARG00000078085	ENSDARG00000014244
ENSDARG00000002077	ENSDARG00000014274
ENSDARG00000007657	ENSDARG00000014274
ENSDARG00000014385	ENSDARG00000014274
ENSDARG00000021985	ENSDARG00000014274
ENSDARG00000026701	ENSDARG00000014274
ENSDARG00000027689	ENSDARG00000014274
ENSDARG00000054155	ENSDARG00000014274
ENSDARG00000061380	ENSDARG00000014274
ENSDARG00000076169	ENSDARG00000014274
ENSDARG00000043317	ENSDARG00000014385
ENSDARG00000051923	ENSDARG00000014385
ENSDARG00000061380	ENSDARG00000014385
ENSDARG00000017757	ENSDARG00000014490
ENSDARG00000043299	ENSDARG00000014490
ENSDARG00000057887	ENSDARG00000014490
ENSDARG00000073948	ENSDARG00000014490
ENSDARG00000074182	ENSDARG00000014490
ENSDARG00000003449	ENSDARG00000014588
ENSDARG00000063706	ENSDARG00000014588
ENSDARG00000079291	ENSDARG00000014588
ENSDARG00000014929	ENSDARG00000014927
ENSDARG00000017757	ENSDARG00000014927
ENSDARG00000027657	ENSDARG00000014927
ENSDARG00000031348	ENSDARG00000014927
ENSDARG00000035415	ENSDARG00000014927
ENSDARG00000070780	ENSDARG00000014927
ENSDARG00000078247	ENSDARG00000014927
ENSDARG00000007553	ENSDARG00000014929
ENSDARG00000009121	ENSDARG00000014929
ENSDARG00000011317	ENSDARG00000014929
ENSDARG00000011876	ENSDARG00000014929
ENSDARG00000014490	ENSDARG00000014929
ENSDARG00000017757	ENSDARG00000014929
ENSDARG00000027638	ENSDARG00000014929
ENSDARG00000035415	ENSDARG00000014929
ENSDARG00000036912	ENSDARG00000014929
ENSDARG00000037292	ENSDARG00000014929
ENSDARG00000042338	ENSDARG00000014929
ENSDARG00000043299	ENSDARG00000014929
ENSDARG00000044213	ENSDARG00000014929
ENSDARG00000045788	ENSDARG00000014929
ENSDARG00000057887	ENSDARG00000014929
ENSDARG00000062262	ENSDARG00000014929
ENSDARG00000069800	ENSDARG00000014929
ENSDARG00000070578	ENSDARG00000014929
ENSDARG00000070780	ENSDARG00000014929
ENSDARG00000070810	ENSDARG00000014929
ENSDARG00000071091	ENSDARG00000014929
ENSDARG00000073948	ENSDARG00000014929
ENSDARG00000074182	ENSDARG00000014929
ENSDARG00000058471	ENSDARG00000014943
ENSDARG00000038666	ENSDARG00000014947
ENSDARG00000001244	ENSDARG00000015206
ENSDARG00000016783	ENSDARG00000015206
ENSDARG00000024651	ENSDARG00000015206
ENSDARG00000025397	ENSDARG00000015206
ENSDARG00000027734	ENSDARG00000015206
ENSDARG00000036570	ENSDARG00000015206
ENSDARG00000037968	ENSDARG00000015206
ENSDARG00000040440	ENSDARG00000015206
ENSDARG00000075936	ENSDARG00000015206
ENSDARG00000078085	ENSDARG00000015206
ENSDARG00000078707	ENSDARG00000015278
ENSDARG00000019236	ENSDARG00000015343
ENSDARG00000005612	ENSDARG00000015540
ENSDARG00000010791	ENSDARG00000015540
ENSDARG00000013168	ENSDARG00000015540
ENSDARG00000020219	ENSDARG00000015540
ENSDARG00000021389	ENSDARG00000015540
ENSDARG00000032984	ENSDARG00000015540
ENSDARG00000043130	ENSDARG00000015540
ENSDARG00000053468	ENSDARG00000015540
ENSDARG00000013236	ENSDARG00000015564
ENSDARG00000002165	ENSDARG00000015628
ENSDARG00000022652	ENSDARG00000015628
ENSDARG00000033144	ENSDARG00000015628
ENSDARG00000059046	ENSDARG00000015628
ENSDARG00000036588	ENSDARG00000015887
ENSDARG00000053136	ENSDARG00000015887
ENSDARG00000002304	ENSDARG00000015911
ENSDARG00000006782	ENSDARG00000015911
ENSDARG00000014385	ENSDARG00000015911
ENSDARG00000016044	ENSDARG00000015911
ENSDARG00000023584	ENSDARG00000015911
ENSDARG00000026577	ENSDARG00000015911
ENSDARG00000058533	ENSDARG00000015911
ENSDARG00000045661	ENSDARG00000016065
ENSDARG00000026797	ENSDARG00000016200
ENSDARG00000062304	ENSDARG00000016200
ENSDARG00000000370	ENSDARG00000016364
ENSDARG00000003008	ENSDARG00000016364
ENSDARG00000007553	ENSDARG00000016364
ENSDARG00000009121	ENSDARG00000016364
ENSDARG00000009208	ENSDARG00000016364
ENSDARG00000011317	ENSDARG00000016364
ENSDARG00000011487	ENSDARG00000016364
ENSDARG00000011876	ENSDARG00000016364
ENSDARG00000014439	ENSDARG00000016364
ENSDARG00000014490	ENSDARG00000016364
ENSDARG00000014929	ENSDARG00000016364
ENSDARG00000016412	ENSDARG00000016364
ENSDARG00000017757	ENSDARG00000016364
ENSDARG00000022372	ENSDARG00000016364
ENSDARG00000027638	ENSDARG00000016364
ENSDARG00000034173	ENSDARG00000016364
ENSDARG00000036041	ENSDARG00000016364
ENSDARG00000036912	ENSDARG00000016364
ENSDARG00000037292	ENSDARG00000016364
ENSDARG00000042338	ENSDARG00000016364
ENSDARG00000042845	ENSDARG00000016364
ENSDARG00000043299	ENSDARG00000016364
ENSDARG00000044213	ENSDARG00000016364
ENSDARG00000045788	ENSDARG00000016364
ENSDARG00000056625	ENSDARG00000016364
ENSDARG00000057887	ENSDARG00000016364
ENSDARG00000060626	ENSDARG00000016364
ENSDARG00000062262	ENSDARG00000016364
ENSDARG00000062696	ENSDARG00000016364
ENSDARG00000063578	ENSDARG00000016364
ENSDARG00000068144	ENSDARG00000016364
ENSDARG00000069800	ENSDARG00000016364
ENSDARG00000069928	ENSDARG00000016364
ENSDARG00000070578	ENSDARG00000016364
ENSDARG00000070651	ENSDARG00000016364
ENSDARG00000070810	ENSDARG00000016364
ENSDARG00000071091	ENSDARG00000016364
ENSDARG00000073948	ENSDARG00000016364
ENSDARG00000074182	ENSDARG00000016364
ENSDARG00000030441	ENSDARG00000016375
ENSDARG00000004869	ENSDARG00000016412
ENSDARG00000005522	ENSDARG00000016412
ENSDARG00000007358	ENSDARG00000016412
ENSDARG00000007553	ENSDARG00000016412
ENSDARG00000009020	ENSDARG00000016412
ENSDARG00000009121	ENSDARG00000016412
ENSDARG00000011091	ENSDARG00000016412
ENSDARG00000011317	ENSDARG00000016412
ENSDARG00000011876	ENSDARG00000016412
ENSDARG00000014490	ENSDARG00000016412
ENSDARG00000014929	ENSDARG00000016412
ENSDARG00000017757	ENSDARG00000016412
ENSDARG00000019819	ENSDARG00000016412
ENSDARG00000020853	ENSDARG00000016412
ENSDARG00000024189	ENSDARG00000016412
ENSDARG00000025024	ENSDARG00000016412
ENSDARG00000027638	ENSDARG00000016412
ENSDARG00000032131	ENSDARG00000016412
ENSDARG00000033393	ENSDARG00000016412
ENSDARG00000036045	ENSDARG00000016412
ENSDARG00000036222	ENSDARG00000016412
ENSDARG00000036912	ENSDARG00000016412
ENSDARG00000037159	ENSDARG00000016412
ENSDARG00000037292	ENSDARG00000016412
ENSDARG00000040319	ENSDARG00000016412
ENSDARG00000040841	ENSDARG00000016412
ENSDARG00000041959	ENSDARG00000016412
ENSDARG00000042338	ENSDARG00000016412
ENSDARG00000042845	ENSDARG00000016412
ENSDARG00000043299	ENSDARG00000016412
ENSDARG00000043447	ENSDARG00000016412
ENSDARG00000044213	ENSDARG00000016412
ENSDARG00000045788	ENSDARG00000016412
ENSDARG00000053279	ENSDARG00000016412
ENSDARG00000053449	ENSDARG00000016412
ENSDARG00000053833	ENSDARG00000016412
ENSDARG00000053987	ENSDARG00000016412
ENSDARG00000054124	ENSDARG00000016412
ENSDARG00000055100	ENSDARG00000016412
ENSDARG00000055577	ENSDARG00000016412
ENSDARG00000057410	ENSDARG00000016412
ENSDARG00000057887	ENSDARG00000016412
ENSDARG00000062262	ENSDARG00000016412
ENSDARG00000062874	ENSDARG00000016412
ENSDARG00000068144	ENSDARG00000016412
ENSDARG00000068557	ENSDARG00000016412
ENSDARG00000069800	ENSDARG00000016412
ENSDARG00000069944	ENSDARG00000016412
ENSDARG00000070578	ENSDARG00000016412
ENSDARG00000070780	ENSDARG00000016412
ENSDARG00000070810	ENSDARG00000016412
ENSDARG00000071091	ENSDARG00000016412
ENSDARG00000071209	ENSDARG00000016412
ENSDARG00000073948	ENSDARG00000016412
ENSDARG00000074182	ENSDARG00000016412
ENSDARG00000004926	ENSDARG00000016477
ENSDARG00000005791	ENSDARG00000016477
ENSDARG00000006200	ENSDARG00000016477
ENSDARG00000009285	ENSDARG00000016477
ENSDARG00000010194	ENSDARG00000016477
ENSDARG00000013274	ENSDARG00000016477
ENSDARG00000020197	ENSDARG00000016477
ENSDARG00000032116	ENSDARG00000016477
ENSDARG00000040557	ENSDARG00000016477
ENSDARG00000041182	ENSDARG00000016477
ENSDARG00000042252	ENSDARG00000016477
ENSDARG00000053365	ENSDARG00000016477
ENSDARG00000002696	ENSDARG00000016667
ENSDARG00000003375	ENSDARG00000016667
ENSDARG00000004869	ENSDARG00000016667
ENSDARG00000005522	ENSDARG00000016667
ENSDARG00000007358	ENSDARG00000016667
ENSDARG00000009020	ENSDARG00000016667
ENSDARG00000009553	ENSDARG00000016667
ENSDARG00000011091	ENSDARG00000016667
ENSDARG00000016412	ENSDARG00000016667
ENSDARG00000017757	ENSDARG00000016667
ENSDARG00000019819	ENSDARG00000016667
ENSDARG00000020853	ENSDARG00000016667
ENSDARG00000024189	ENSDARG00000016667
ENSDARG00000025024	ENSDARG00000016667
ENSDARG00000032131	ENSDARG00000016667
ENSDARG00000033393	ENSDARG00000016667
ENSDARG00000035357	ENSDARG00000016667
ENSDARG00000036045	ENSDARG00000016667
ENSDARG00000036222	ENSDARG00000016667
ENSDARG00000037159	ENSDARG00000016667
ENSDARG00000038693	ENSDARG00000016667
ENSDARG00000039351	ENSDARG00000016667
ENSDARG00000040319	ENSDARG00000016667
ENSDARG00000040841	ENSDARG00000016667
ENSDARG00000041835	ENSDARG00000016667
ENSDARG00000041917	ENSDARG00000016667
ENSDARG00000041919	ENSDARG00000016667
ENSDARG00000041959	ENSDARG00000016667
ENSDARG00000042338	ENSDARG00000016667
ENSDARG00000043299	ENSDARG00000016667
ENSDARG00000043447	ENSDARG00000016667
ENSDARG00000044213	ENSDARG00000016667
ENSDARG00000044561	ENSDARG00000016667
ENSDARG00000053279	ENSDARG00000016667
ENSDARG00000053449	ENSDARG00000016667
ENSDARG00000053833	ENSDARG00000016667
ENSDARG00000053987	ENSDARG00000016667
ENSDARG00000054124	ENSDARG00000016667
ENSDARG00000055100	ENSDARG00000016667
ENSDARG00000055186	ENSDARG00000016667
ENSDARG00000055577	ENSDARG00000016667
ENSDARG00000057410	ENSDARG00000016667
ENSDARG00000058389	ENSDARG00000016667
ENSDARG00000061042	ENSDARG00000016667
ENSDARG00000061636	ENSDARG00000016667
ENSDARG00000062217	ENSDARG00000016667
ENSDARG00000062874	ENSDARG00000016667
ENSDARG00000068557	ENSDARG00000016667
ENSDARG00000069944	ENSDARG00000016667
ENSDARG00000070755	ENSDARG00000016667
ENSDARG00000070780	ENSDARG00000016667
ENSDARG00000070873	ENSDARG00000016667
ENSDARG00000071209	ENSDARG00000016667
ENSDARG00000077165	ENSDARG00000016667
ENSDARG00000058231	ENSDARG00000016706
ENSDARG00000001244	ENSDARG00000016783
ENSDARG00000024651	ENSDARG00000016783
ENSDARG00000025397	ENSDARG00000016783
ENSDARG00000027734	ENSDARG00000016783
ENSDARG00000037968	ENSDARG00000016783
ENSDARG00000075936	ENSDARG00000016783
ENSDARG00000044670	ENSDARG00000016939
ENSDARG00000037397	ENSDARG00000016994
ENSDARG00000002311	ENSDARG00000017299
ENSDARG00000008064	ENSDARG00000017299
ENSDARG00000009607	ENSDARG00000017299
ENSDARG00000043858	ENSDARG00000017299
ENSDARG00000057737	ENSDARG00000017299
ENSDARG00000063037	ENSDARG00000017299
ENSDARG00000067829	ENSDARG00000017299
ENSDARG00000014196	ENSDARG00000017441
ENSDARG00000032976	ENSDARG00000017441
ENSDARG00000069150	ENSDARG00000017661
ENSDARG00000036473	ENSDARG00000017820
ENSDARG00000037835	ENSDARG00000017820
ENSDARG00000009208	ENSDARG00000017905
ENSDARG00000011459	ENSDARG00000017905
ENSDARG00000016360	ENSDARG00000017905
ENSDARG00000034173	ENSDARG00000017905
ENSDARG00000035323	ENSDARG00000017905
ENSDARG00000055770	ENSDARG00000017905
ENSDARG00000058868	ENSDARG00000017905
ENSDARG00000068177	ENSDARG00000017905
ENSDARG00000070651	ENSDARG00000017905
ENSDARG00000076426	ENSDARG00000017905
ENSDARG00000003869	ENSDARG00000018002
ENSDARG00000029133	ENSDARG00000018121
ENSDARG00000037997	ENSDARG00000018121
ENSDARG00000039229	ENSDARG00000018121
ENSDARG00000056862	ENSDARG00000018121
ENSDARG00000057934	ENSDARG00000018121
ENSDARG00000060634	ENSDARG00000018121
ENSDARG00000071658	ENSDARG00000018121
ENSDARG00000077442	ENSDARG00000018121
ENSDARG00000019236	ENSDARG00000018146
ENSDARG00000056600	ENSDARG00000018361
ENSDARG00000071021	ENSDARG00000018361
ENSDARG00000024160	ENSDARG00000018478
ENSDARG00000002479	ENSDARG00000018738
ENSDARG00000077029	ENSDARG00000018738
ENSDARG00000005791	ENSDARG00000019181
ENSDARG00000005827	ENSDARG00000019181
ENSDARG00000006200	ENSDARG00000019181
ENSDARG00000008292	ENSDARG00000019181
ENSDARG00000009285	ENSDARG00000019181
ENSDARG00000010194	ENSDARG00000019181
ENSDARG00000013274	ENSDARG00000019181
ENSDARG00000016477	ENSDARG00000019181
ENSDARG00000019137	ENSDARG00000019181
ENSDARG00000019444	ENSDARG00000019181
ENSDARG00000020197	ENSDARG00000019181
ENSDARG00000029003	ENSDARG00000019181
ENSDARG00000030053	ENSDARG00000019181
ENSDARG00000030949	ENSDARG00000019181
ENSDARG00000035350	ENSDARG00000019181
ENSDARG00000039502	ENSDARG00000019181
ENSDARG00000041182	ENSDARG00000019181
ENSDARG00000042252	ENSDARG00000019181
ENSDARG00000043976	ENSDARG00000019181
ENSDARG00000053047	ENSDARG00000019181
ENSDARG00000053365	ENSDARG00000019181
ENSDARG00000056119	ENSDARG00000019181
ENSDARG00000059323	ENSDARG00000019181
ENSDARG00000059654	ENSDARG00000019181
ENSDARG00000068289	ENSDARG00000019181
ENSDARG00000069951	ENSDARG00000019181
ENSDARG00000074213	ENSDARG00000019181
ENSDARG00000028106	ENSDARG00000019236
ENSDARG00000033285	ENSDARG00000019236
ENSDARG00000010316	ENSDARG00000019280
ENSDARG00000034396	ENSDARG00000019280
ENSDARG00000001244	ENSDARG00000019362
ENSDARG00000014244	ENSDARG00000019362
ENSDARG00000015206	ENSDARG00000019362
ENSDARG00000016783	ENSDARG00000019362
ENSDARG00000024651	ENSDARG00000019362
ENSDARG00000025397	ENSDARG00000019362
ENSDARG00000027734	ENSDARG00000019362
ENSDARG00000036570	ENSDARG00000019362
ENSDARG00000037968	ENSDARG00000019362
ENSDARG00000040440	ENSDARG00000019362
ENSDARG00000059351	ENSDARG00000019362
ENSDARG00000075936	ENSDARG00000019362
ENSDARG00000078085	ENSDARG00000019362
ENSDARG00000019137	ENSDARG00000019444
ENSDARG00000002304	ENSDARG00000019507
ENSDARG00000006782	ENSDARG00000019507
ENSDARG00000014385	ENSDARG00000019507
ENSDARG00000015911	ENSDARG00000019507
ENSDARG00000016044	ENSDARG00000019507
ENSDARG00000023584	ENSDARG00000019507
ENSDARG00000026577	ENSDARG00000019507
ENSDARG00000035761	ENSDARG00000019507
ENSDARG00000057683	ENSDARG00000019507
ENSDARG00000058533	ENSDARG00000019507
ENSDARG00000002986	ENSDARG00000019553
ENSDARG00000055240	ENSDARG00000019553
ENSDARG00000058231	ENSDARG00000019553
ENSDARG00000005791	ENSDARG00000019778
ENSDARG00000005827	ENSDARG00000019778
ENSDARG00000006200	ENSDARG00000019778
ENSDARG00000008292	ENSDARG00000019778
ENSDARG00000009285	ENSDARG00000019778
ENSDARG00000010194	ENSDARG00000019778
ENSDARG00000013274	ENSDARG00000019778
ENSDARG00000016477	ENSDARG00000019778
ENSDARG00000018399	ENSDARG00000019778
ENSDARG00000019137	ENSDARG00000019778
ENSDARG00000019181	ENSDARG00000019778
ENSDARG00000019444	ENSDARG00000019778
ENSDARG00000020197	ENSDARG00000019778
ENSDARG00000029003	ENSDARG00000019778
ENSDARG00000030053	ENSDARG00000019778
ENSDARG00000030949	ENSDARG00000019778
ENSDARG00000035350	ENSDARG00000019778
ENSDARG00000039502	ENSDARG00000019778
ENSDARG00000041182	ENSDARG00000019778
ENSDARG00000042252	ENSDARG00000019778
ENSDARG00000043976	ENSDARG00000019778
ENSDARG00000053047	ENSDARG00000019778
ENSDARG00000053365	ENSDARG00000019778
ENSDARG00000056119	ENSDARG00000019778
ENSDARG00000057368	ENSDARG00000019778
ENSDARG00000059323	ENSDARG00000019778
ENSDARG00000059654	ENSDARG00000019778
ENSDARG00000068289	ENSDARG00000019778
ENSDARG00000069951	ENSDARG00000019778
ENSDARG00000074213	ENSDARG00000019778
ENSDARG00000005333	ENSDARG00000019815
ENSDARG00000006314	ENSDARG00000019815
ENSDARG00000005522	ENSDARG00000019819
ENSDARG00000009020	ENSDARG00000019819
ENSDARG00000017757	ENSDARG00000019819
ENSDARG00000020853	ENSDARG00000019819
ENSDARG00000036222	ENSDARG00000019819
ENSDARG00000043447	ENSDARG00000019819
ENSDARG00000053449	ENSDARG00000019819
ENSDARG00000053833	ENSDARG00000019819
ENSDARG00000055577	ENSDARG00000019819
ENSDARG00000057410	ENSDARG00000019819
ENSDARG00000062874	ENSDARG00000019819
ENSDARG00000069944	ENSDARG00000019819
ENSDARG00000007409	ENSDARG00000019881
ENSDARG00000008100	ENSDARG00000019881
ENSDARG00000012395	ENSDARG00000019881
ENSDARG00000012824	ENSDARG00000019881
ENSDARG00000013144	ENSDARG00000019881
ENSDARG00000016963	ENSDARG00000019881
ENSDARG00000028583	ENSDARG00000019881
ENSDARG00000034424	ENSDARG00000019881
ENSDARG00000036427	ENSDARG00000019881
ENSDARG00000037012	ENSDARG00000019881
ENSDARG00000045051	ENSDARG00000019881
ENSDARG00000045153	ENSDARG00000019881
ENSDARG00000055226	ENSDARG00000019881
ENSDARG00000075831	ENSDARG00000019881
ENSDARG00000076833	ENSDARG00000019881
ENSDARG00000055505	ENSDARG00000020007
ENSDARG00000058424	ENSDARG00000020007
ENSDARG00000074441	ENSDARG00000020007
ENSDARG00000002479	ENSDARG00000020192
ENSDARG00000002659	ENSDARG00000020192
ENSDARG00000005619	ENSDARG00000020192
ENSDARG00000005832	ENSDARG00000020192
ENSDARG00000011510	ENSDARG00000020192
ENSDARG00000018738	ENSDARG00000020192
ENSDARG00000026454	ENSDARG00000020192
ENSDARG00000028056	ENSDARG00000020192
ENSDARG00000034624	ENSDARG00000020192
ENSDARG00000035770	ENSDARG00000020192
ENSDARG00000037640	ENSDARG00000020192
ENSDARG00000039616	ENSDARG00000020192
ENSDARG00000042927	ENSDARG00000020192
ENSDARG00000043137	ENSDARG00000020192
ENSDARG00000044135	ENSDARG00000020192
ENSDARG00000052565	ENSDARG00000020192
ENSDARG00000057100	ENSDARG00000020192
ENSDARG00000058471	ENSDARG00000020192
ENSDARG00000069916	ENSDARG00000020192
ENSDARG00000070485	ENSDARG00000020192
ENSDARG00000071694	ENSDARG00000020192
ENSDARG00000075621	ENSDARG00000020192
ENSDARG00000076228	ENSDARG00000020192
ENSDARG00000077029	ENSDARG00000020192
ENSDARG00000077270	ENSDARG00000020192
ENSDARG00000077822	ENSDARG00000020192
ENSDARG00000019137	ENSDARG00000020197
ENSDARG00000019444	ENSDARG00000020197
ENSDARG00000030053	ENSDARG00000020197
ENSDARG00000030949	ENSDARG00000020197
ENSDARG00000035350	ENSDARG00000020197
ENSDARG00000039502	ENSDARG00000020197
ENSDARG00000043976	ENSDARG00000020197
ENSDARG00000056119	ENSDARG00000020197
ENSDARG00000059323	ENSDARG00000020197
ENSDARG00000069951	ENSDARG00000020197
ENSDARG00000010791	ENSDARG00000020219
ENSDARG00000013168	ENSDARG00000020219
ENSDARG00000021389	ENSDARG00000020219
ENSDARG00000043130	ENSDARG00000020219
ENSDARG00000053468	ENSDARG00000020219
ENSDARG00000018846	ENSDARG00000020239
ENSDARG00000031465	ENSDARG00000020239
ENSDARG00000063211	ENSDARG00000020521
ENSDARG00000006356	ENSDARG00000020609
ENSDARG00000013690	ENSDARG00000020609
ENSDARG00000014196	ENSDARG00000020610
ENSDARG00000017441	ENSDARG00000020610
ENSDARG00000032242	ENSDARG00000020610
ENSDARG00000032976	ENSDARG00000020610
ENSDARG00000037954	ENSDARG00000020610
ENSDARG00000068457	ENSDARG00000020610
ENSDARG00000035323	ENSDARG00000020623
ENSDARG00000017757	ENSDARG00000020853
ENSDARG00000036222	ENSDARG00000020853
ENSDARG00000053449	ENSDARG00000020853
ENSDARG00000053833	ENSDARG00000020853
ENSDARG00000057410	ENSDARG00000020853
ENSDARG00000062874	ENSDARG00000020853
ENSDARG00000005673	ENSDARG00000021013
ENSDARG00000034718	ENSDARG00000021013
ENSDARG00000053066	ENSDARG00000021252
ENSDARG00000005221	ENSDARG00000021265
ENSDARG00000007344	ENSDARG00000021265
ENSDARG00000014196	ENSDARG00000021265
ENSDARG00000017441	ENSDARG00000021265
ENSDARG00000020610	ENSDARG00000021265
ENSDARG00000029069	ENSDARG00000021265
ENSDARG00000030157	ENSDARG00000021265
ENSDARG00000032242	ENSDARG00000021265
ENSDARG00000032630	ENSDARG00000021265
ENSDARG00000032976	ENSDARG00000021265
ENSDARG00000035958	ENSDARG00000021265
ENSDARG00000037954	ENSDARG00000021265
ENSDARG00000058656	ENSDARG00000021265
ENSDARG00000068457	ENSDARG00000021265
ENSDARG00000034470	ENSDARG00000021366
ENSDARG00000043130	ENSDARG00000021389
ENSDARG00000053468	ENSDARG00000021389
ENSDARG00000038114	ENSDARG00000021550
ENSDARG00000039754	ENSDARG00000021550
ENSDARG00000041140	ENSDARG00000021550
ENSDARG00000001972	ENSDARG00000021579
ENSDARG00000006782	ENSDARG00000021579
ENSDARG00000014385	ENSDARG00000021579
ENSDARG00000015911	ENSDARG00000021579
ENSDARG00000019507	ENSDARG00000021579
ENSDARG00000023584	ENSDARG00000021579
ENSDARG00000024204	ENSDARG00000021579
ENSDARG00000026577	ENSDARG00000021579
ENSDARG00000035761	ENSDARG00000021579
ENSDARG00000035957	ENSDARG00000021579
ENSDARG00000040041	ENSDARG00000021579
ENSDARG00000051854	ENSDARG00000021579
ENSDARG00000051923	ENSDARG00000021579
ENSDARG00000057683	ENSDARG00000021579
ENSDARG00000058533	ENSDARG00000021579
ENSDARG00000075682	ENSDARG00000021579
ENSDARG00000009621	ENSDARG00000021735
ENSDARG00000032565	ENSDARG00000021735
ENSDARG00000076030	ENSDARG00000021735
ENSDARG00000005791	ENSDARG00000021838
ENSDARG00000005827	ENSDARG00000021838
ENSDARG00000006200	ENSDARG00000021838
ENSDARG00000008292	ENSDARG00000021838
ENSDARG00000009285	ENSDARG00000021838
ENSDARG00000010194	ENSDARG00000021838
ENSDARG00000013274	ENSDARG00000021838
ENSDARG00000016477	ENSDARG00000021838
ENSDARG00000019137	ENSDARG00000021838
ENSDARG00000019181	ENSDARG00000021838
ENSDARG00000019444	ENSDARG00000021838
ENSDARG00000019778	ENSDARG00000021838
ENSDARG00000020197	ENSDARG00000021838
ENSDARG00000029003	ENSDARG00000021838
ENSDARG00000030053	ENSDARG00000021838
ENSDARG00000030949	ENSDARG00000021838
ENSDARG00000035350	ENSDARG00000021838
ENSDARG00000035860	ENSDARG00000021838
ENSDARG00000039502	ENSDARG00000021838
ENSDARG00000041182	ENSDARG00000021838
ENSDARG00000042252	ENSDARG00000021838
ENSDARG00000043976	ENSDARG00000021838
ENSDARG00000053047	ENSDARG00000021838
ENSDARG00000053365	ENSDARG00000021838
ENSDARG00000056119	ENSDARG00000021838
ENSDARG00000057368	ENSDARG00000021838
ENSDARG00000059323	ENSDARG00000021838
ENSDARG00000059654	ENSDARG00000021838
ENSDARG00000068289	ENSDARG00000021838
ENSDARG00000069951	ENSDARG00000021838
ENSDARG00000074213	ENSDARG00000021838
ENSDARG00000004343	ENSDARG00000021985
ENSDARG00000016994	ENSDARG00000021985
ENSDARG00000021550	ENSDARG00000021985
ENSDARG00000026701	ENSDARG00000021985
ENSDARG00000035505	ENSDARG00000021985
ENSDARG00000037397	ENSDARG00000021985
ENSDARG00000038114	ENSDARG00000021985
ENSDARG00000039754	ENSDARG00000021985
ENSDARG00000041140	ENSDARG00000021985
ENSDARG00000059362	ENSDARG00000021985
ENSDARG00000075732	ENSDARG00000021985
ENSDARG00000076411	ENSDARG00000021985
ENSDARG00000011487	ENSDARG00000022254
ENSDARG00000016364	ENSDARG00000022254
ENSDARG00000016695	ENSDARG00000022254
ENSDARG00000026967	ENSDARG00000022254
ENSDARG00000038991	ENSDARG00000022254
ENSDARG00000056625	ENSDARG00000022254
ENSDARG00000057954	ENSDARG00000022254
ENSDARG00000004869	ENSDARG00000022372
ENSDARG00000005522	ENSDARG00000022372
ENSDARG00000007358	ENSDARG00000022372
ENSDARG00000007553	ENSDARG00000022372
ENSDARG00000009020	ENSDARG00000022372
ENSDARG00000009121	ENSDARG00000022372
ENSDARG00000011091	ENSDARG00000022372
ENSDARG00000011317	ENSDARG00000022372
ENSDARG00000011876	ENSDARG00000022372
ENSDARG00000014490	ENSDARG00000022372
ENSDARG00000014929	ENSDARG00000022372
ENSDARG00000016412	ENSDARG00000022372
ENSDARG00000016667	ENSDARG00000022372
ENSDARG00000017757	ENSDARG00000022372
ENSDARG00000019819	ENSDARG00000022372
ENSDARG00000020853	ENSDARG00000022372
ENSDARG00000024189	ENSDARG00000022372
ENSDARG00000025024	ENSDARG00000022372
ENSDARG00000027638	ENSDARG00000022372
ENSDARG00000032131	ENSDARG00000022372
ENSDARG00000033393	ENSDARG00000022372
ENSDARG00000036045	ENSDARG00000022372
ENSDARG00000036222	ENSDARG00000022372
ENSDARG00000036912	ENSDARG00000022372
ENSDARG00000037159	ENSDARG00000022372
ENSDARG00000037292	ENSDARG00000022372
ENSDARG00000039351	ENSDARG00000022372
ENSDARG00000039887	ENSDARG00000022372
ENSDARG00000040319	ENSDARG00000022372
ENSDARG00000040841	ENSDARG00000022372
ENSDARG00000041835	ENSDARG00000022372
ENSDARG00000041917	ENSDARG00000022372
ENSDARG00000041919	ENSDARG00000022372
ENSDARG00000041959	ENSDARG00000022372
ENSDARG00000042338	ENSDARG00000022372
ENSDARG00000042845	ENSDARG00000022372
ENSDARG00000043299	ENSDARG00000022372
ENSDARG00000043447	ENSDARG00000022372
ENSDARG00000044213	ENSDARG00000022372
ENSDARG00000044561	ENSDARG00000022372
ENSDARG00000045788	ENSDARG00000022372
ENSDARG00000053279	ENSDARG00000022372
ENSDARG00000053449	ENSDARG00000022372
ENSDARG00000053833	ENSDARG00000022372
ENSDARG00000053987	ENSDARG00000022372
ENSDARG00000054124	ENSDARG00000022372
ENSDARG00000055100	ENSDARG00000022372
ENSDARG00000055186	ENSDARG00000022372
ENSDARG00000055577	ENSDARG00000022372
ENSDARG00000057410	ENSDARG00000022372
ENSDARG00000057887	ENSDARG00000022372
ENSDARG00000058389	ENSDARG00000022372
ENSDARG00000061042	ENSDARG00000022372
ENSDARG00000062262	ENSDARG00000022372
ENSDARG00000062874	ENSDARG00000022372
ENSDARG00000068144	ENSDARG00000022372
ENSDARG00000068557	ENSDARG00000022372
ENSDARG00000069800	ENSDARG00000022372
ENSDARG00000069944	ENSDARG00000022372
ENSDARG00000070578	ENSDARG00000022372
ENSDARG00000070755	ENSDARG00000022372
ENSDARG00000070780	ENSDARG00000022372
ENSDARG00000070810	ENSDARG00000022372
ENSDARG00000070873	ENSDARG00000022372
ENSDARG00000071091	ENSDARG00000022372
ENSDARG00000071209	ENSDARG00000022372
ENSDARG00000073948	ENSDARG00000022372
ENSDARG00000074182	ENSDARG00000022372
ENSDARG00000039490	ENSDARG00000022531
ENSDARG00000044091	ENSDARG00000022531
ENSDARG00000044381	ENSDARG00000022531
ENSDARG00000060149	ENSDARG00000022531
ENSDARG00000062725	ENSDARG00000022531
ENSDARG00000074262	ENSDARG00000022531
ENSDARG00000029476	ENSDARG00000022767
ENSDARG00000040295	ENSDARG00000022767
ENSDARG00000052589	ENSDARG00000022767
ENSDARG00000076271	ENSDARG00000022767
ENSDARG00000033566	ENSDARG00000023287
ENSDARG00000014385	ENSDARG00000023584
ENSDARG00000005462	ENSDARG00000023600
ENSDARG00000024286	ENSDARG00000023600
ENSDARG00000026759	ENSDARG00000023600
ENSDARG00000027966	ENSDARG00000023600
ENSDARG00000037403	ENSDARG00000023600
ENSDARG00000052739	ENSDARG00000023600
ENSDARG00000057927	ENSDARG00000023600
ENSDARG00000069937	ENSDARG00000023600
ENSDARG00000078308	ENSDARG00000023600
ENSDARG00000001782	ENSDARG00000023840
ENSDARG00000043531	ENSDARG00000023903
ENSDARG00000012499	ENSDARG00000024049
ENSDARG00000034503	ENSDARG00000024049
ENSDARG00000079444	ENSDARG00000024049
ENSDARG00000005522	ENSDARG00000024189
ENSDARG00000009020	ENSDARG00000024189
ENSDARG00000011091	ENSDARG00000024189
ENSDARG00000017757	ENSDARG00000024189
ENSDARG00000019819	ENSDARG00000024189
ENSDARG00000020853	ENSDARG00000024189
ENSDARG00000025024	ENSDARG00000024189
ENSDARG00000032131	ENSDARG00000024189
ENSDARG00000033393	ENSDARG00000024189
ENSDARG00000036222	ENSDARG00000024189
ENSDARG00000040319	ENSDARG00000024189
ENSDARG00000040841	ENSDARG00000024189
ENSDARG00000042338	ENSDARG00000024189
ENSDARG00000043299	ENSDARG00000024189
ENSDARG00000043447	ENSDARG00000024189
ENSDARG00000044213	ENSDARG00000024189
ENSDARG00000053449	ENSDARG00000024189
ENSDARG00000053833	ENSDARG00000024189
ENSDARG00000053987	ENSDARG00000024189
ENSDARG00000054124	ENSDARG00000024189
ENSDARG00000055577	ENSDARG00000024189
ENSDARG00000057410	ENSDARG00000024189
ENSDARG00000062874	ENSDARG00000024189
ENSDARG00000068557	ENSDARG00000024189
ENSDARG00000069944	ENSDARG00000024189
ENSDARG00000070780	ENSDARG00000024189
ENSDARG00000071209	ENSDARG00000024189
ENSDARG00000002304	ENSDARG00000024204
ENSDARG00000006782	ENSDARG00000024204
ENSDARG00000014385	ENSDARG00000024204
ENSDARG00000015911	ENSDARG00000024204
ENSDARG00000016044	ENSDARG00000024204
ENSDARG00000019507	ENSDARG00000024204
ENSDARG00000023584	ENSDARG00000024204
ENSDARG00000026577	ENSDARG00000024204
ENSDARG00000035761	ENSDARG00000024204
ENSDARG00000040041	ENSDARG00000024204
ENSDARG00000057683	ENSDARG00000024204
ENSDARG00000058533	ENSDARG00000024204
ENSDARG00000002659	ENSDARG00000024746
ENSDARG00000003022	ENSDARG00000024746
ENSDARG00000007172	ENSDARG00000024746
ENSDARG00000010478	ENSDARG00000024746
ENSDARG00000011449	ENSDARG00000024746
ENSDARG00000018121	ENSDARG00000024746
ENSDARG00000029133	ENSDARG00000024746
ENSDARG00000031164	ENSDARG00000024746
ENSDARG00000037997	ENSDARG00000024746
ENSDARG00000039229	ENSDARG00000024746
ENSDARG00000042927	ENSDARG00000024746
ENSDARG00000053992	ENSDARG00000024746
ENSDARG00000055216	ENSDARG00000024746
ENSDARG00000056862	ENSDARG00000024746
ENSDARG00000057934	ENSDARG00000024746
ENSDARG00000060634	ENSDARG00000024746
ENSDARG00000068177	ENSDARG00000024746
ENSDARG00000071658	ENSDARG00000024746
ENSDARG00000077437	ENSDARG00000024746
ENSDARG00000077442	ENSDARG00000024746
ENSDARG00000078386	ENSDARG00000024746
ENSDARG00000078466	ENSDARG00000024746
ENSDARG00000007885	ENSDARG00000024967
ENSDARG00000063285	ENSDARG00000024967
ENSDARG00000005522	ENSDARG00000025024
ENSDARG00000009020	ENSDARG00000025024
ENSDARG00000011091	ENSDARG00000025024
ENSDARG00000017757	ENSDARG00000025024
ENSDARG00000019819	ENSDARG00000025024
ENSDARG00000020853	ENSDARG00000025024
ENSDARG00000032131	ENSDARG00000025024
ENSDARG00000033393	ENSDARG00000025024
ENSDARG00000036222	ENSDARG00000025024
ENSDARG00000040319	ENSDARG00000025024
ENSDARG00000040841	ENSDARG00000025024
ENSDARG00000042338	ENSDARG00000025024
ENSDARG00000043299	ENSDARG00000025024
ENSDARG00000043447	ENSDARG00000025024
ENSDARG00000044213	ENSDARG00000025024
ENSDARG00000053449	ENSDARG00000025024
ENSDARG00000053833	ENSDARG00000025024
ENSDARG00000053987	ENSDARG00000025024
ENSDARG00000054124	ENSDARG00000025024
ENSDARG00000055577	ENSDARG00000025024
ENSDARG00000057410	ENSDARG00000025024
ENSDARG00000062874	ENSDARG00000025024
ENSDARG00000068557	ENSDARG00000025024
ENSDARG00000069944	ENSDARG00000025024
ENSDARG00000070780	ENSDARG00000025024
ENSDARG00000071209	ENSDARG00000025024
ENSDARG00000063019	ENSDARG00000025285
ENSDARG00000039264	ENSDARG00000025348
ENSDARG00000059858	ENSDARG00000025348
ENSDARG00000001244	ENSDARG00000025397
ENSDARG00000024651	ENSDARG00000025397
ENSDARG00000037968	ENSDARG00000025397
ENSDARG00000075936	ENSDARG00000025397
ENSDARG00000000370	ENSDARG00000025826
ENSDARG00000004869	ENSDARG00000025826
ENSDARG00000005522	ENSDARG00000025826
ENSDARG00000007358	ENSDARG00000025826
ENSDARG00000009020	ENSDARG00000025826
ENSDARG00000011091	ENSDARG00000025826
ENSDARG00000011157	ENSDARG00000025826
ENSDARG00000011317	ENSDARG00000025826
ENSDARG00000016412	ENSDARG00000025826
ENSDARG00000016667	ENSDARG00000025826
ENSDARG00000017757	ENSDARG00000025826
ENSDARG00000019819	ENSDARG00000025826
ENSDARG00000020853	ENSDARG00000025826
ENSDARG00000022372	ENSDARG00000025826
ENSDARG00000024189	ENSDARG00000025826
ENSDARG00000025024	ENSDARG00000025826
ENSDARG00000025902	ENSDARG00000025826
ENSDARG00000027638	ENSDARG00000025826
ENSDARG00000032131	ENSDARG00000025826
ENSDARG00000032765	ENSDARG00000025826
ENSDARG00000033393	ENSDARG00000025826
ENSDARG00000036041	ENSDARG00000025826
ENSDARG00000036045	ENSDARG00000025826
ENSDARG00000036222	ENSDARG00000025826
ENSDARG00000037159	ENSDARG00000025826
ENSDARG00000039265	ENSDARG00000025826
ENSDARG00000039351	ENSDARG00000025826
ENSDARG00000040319	ENSDARG00000025826
ENSDARG00000040841	ENSDARG00000025826
ENSDARG00000041835	ENSDARG00000025826
ENSDARG00000041917	ENSDARG00000025826
ENSDARG00000041919	ENSDARG00000025826
ENSDARG00000041959	ENSDARG00000025826
ENSDARG00000042338	ENSDARG00000025826
ENSDARG00000043299	ENSDARG00000025826
ENSDARG00000043447	ENSDARG00000025826
ENSDARG00000044213	ENSDARG00000025826
ENSDARG00000044561	ENSDARG00000025826
ENSDARG00000053279	ENSDARG00000025826
ENSDARG00000053449	ENSDARG00000025826
ENSDARG00000053833	ENSDARG00000025826
ENSDARG00000053987	ENSDARG00000025826
ENSDARG00000054124	ENSDARG00000025826
ENSDARG00000055100	ENSDARG00000025826
ENSDARG00000055186	ENSDARG00000025826
ENSDARG00000055577	ENSDARG00000025826
ENSDARG00000056603	ENSDARG00000025826
ENSDARG00000057410	ENSDARG00000025826
ENSDARG00000058389	ENSDARG00000025826
ENSDARG00000060248	ENSDARG00000025826
ENSDARG00000061042	ENSDARG00000025826
ENSDARG00000061746	ENSDARG00000025826
ENSDARG00000062874	ENSDARG00000025826
ENSDARG00000068557	ENSDARG00000025826
ENSDARG00000069944	ENSDARG00000025826
ENSDARG00000070755	ENSDARG00000025826
ENSDARG00000070780	ENSDARG00000025826
ENSDARG00000070873	ENSDARG00000025826
ENSDARG00000071209	ENSDARG00000025826
ENSDARG00000073824	ENSDARG00000025826
ENSDARG00000077114	ENSDARG00000025826
ENSDARG00000002353	ENSDARG00000025902
ENSDARG00000005872	ENSDARG00000025902
ENSDARG00000008548	ENSDARG00000025902
ENSDARG00000026329	ENSDARG00000025902
ENSDARG00000032493	ENSDARG00000025902
ENSDARG00000035420	ENSDARG00000025902
ENSDARG00000039265	ENSDARG00000025902
ENSDARG00000043475	ENSDARG00000025902
ENSDARG00000045789	ENSDARG00000025902
ENSDARG00000055043	ENSDARG00000025902
ENSDARG00000059672	ENSDARG00000025902
ENSDARG00000061294	ENSDARG00000025902
ENSDARG00000061784	ENSDARG00000025902
ENSDARG00000062049	ENSDARG00000025902
ENSDARG00000062349	ENSDARG00000025902
ENSDARG00000062577	ENSDARG00000025902
ENSDARG00000073853	ENSDARG00000025902
ENSDARG00000079317	ENSDARG00000025902
ENSDARG00000006220	ENSDARG00000026039
ENSDARG00000028012	ENSDARG00000026039
ENSDARG00000071345	ENSDARG00000026039
ENSDARG00000001244	ENSDARG00000026183
ENSDARG00000004343	ENSDARG00000026183
ENSDARG00000004574	ENSDARG00000026183
ENSDARG00000004926	ENSDARG00000026183
ENSDARG00000014244	ENSDARG00000026183
ENSDARG00000015206	ENSDARG00000026183
ENSDARG00000016783	ENSDARG00000026183
ENSDARG00000016994	ENSDARG00000026183
ENSDARG00000017820	ENSDARG00000026183
ENSDARG00000019362	ENSDARG00000026183
ENSDARG00000021985	ENSDARG00000026183
ENSDARG00000024651	ENSDARG00000026183
ENSDARG00000025397	ENSDARG00000026183
ENSDARG00000026701	ENSDARG00000026183
ENSDARG00000027734	ENSDARG00000026183
ENSDARG00000035505	ENSDARG00000026183
ENSDARG00000036161	ENSDARG00000026183
ENSDARG00000036162	ENSDARG00000026183
ENSDARG00000036473	ENSDARG00000026183
ENSDARG00000036570	ENSDARG00000026183
ENSDARG00000037397	ENSDARG00000026183
ENSDARG00000037835	ENSDARG00000026183
ENSDARG00000037968	ENSDARG00000026183
ENSDARG00000039400	ENSDARG00000026183
ENSDARG00000040440	ENSDARG00000026183
ENSDARG00000058630	ENSDARG00000026183
ENSDARG00000059351	ENSDARG00000026183
ENSDARG00000075732	ENSDARG00000026183
ENSDARG00000075936	ENSDARG00000026183
ENSDARG00000078085	ENSDARG00000026183
ENSDARG00000002479	ENSDARG00000026454
ENSDARG00000018738	ENSDARG00000026454
ENSDARG00000028056	ENSDARG00000026454
ENSDARG00000034624	ENSDARG00000026454
ENSDARG00000043137	ENSDARG00000026454
ENSDARG00000057100	ENSDARG00000026454
ENSDARG00000071694	ENSDARG00000026454
ENSDARG00000075621	ENSDARG00000026454
ENSDARG00000077029	ENSDARG00000026454
ENSDARG00000077822	ENSDARG00000026454
ENSDARG00000002077	ENSDARG00000026577
ENSDARG00000005832	ENSDARG00000026577
ENSDARG00000006782	ENSDARG00000026577
ENSDARG00000007657	ENSDARG00000026577
ENSDARG00000007971	ENSDARG00000026577
ENSDARG00000011133	ENSDARG00000026577
ENSDARG00000014385	ENSDARG00000026577
ENSDARG00000023584	ENSDARG00000026577
ENSDARG00000027918	ENSDARG00000026577
ENSDARG00000035770	ENSDARG00000026577
ENSDARG00000004343	ENSDARG00000026701
ENSDARG00000016994	ENSDARG00000026701
ENSDARG00000021550	ENSDARG00000026701
ENSDARG00000035505	ENSDARG00000026701
ENSDARG00000037397	ENSDARG00000026701
ENSDARG00000038114	ENSDARG00000026701
ENSDARG00000039754	ENSDARG00000026701
ENSDARG00000041140	ENSDARG00000026701
ENSDARG00000059362	ENSDARG00000026701
ENSDARG00000075732	ENSDARG00000026701
ENSDARG00000076411	ENSDARG00000026701
ENSDARG00000027966	ENSDARG00000026759
ENSDARG00000037403	ENSDARG00000026759
ENSDARG00000062304	ENSDARG00000026797
ENSDARG00000005161	ENSDARG00000026964
ENSDARG00000005462	ENSDARG00000026967
ENSDARG00000023600	ENSDARG00000026967
ENSDARG00000038991	ENSDARG00000026967
ENSDARG00000052739	ENSDARG00000026967
ENSDARG00000057927	ENSDARG00000026967
ENSDARG00000007553	ENSDARG00000027638
ENSDARG00000011317	ENSDARG00000027638
ENSDARG00000011876	ENSDARG00000027638
ENSDARG00000014490	ENSDARG00000027638
ENSDARG00000017757	ENSDARG00000027638
ENSDARG00000036912	ENSDARG00000027638
ENSDARG00000042338	ENSDARG00000027638
ENSDARG00000043299	ENSDARG00000027638
ENSDARG00000044213	ENSDARG00000027638
ENSDARG00000045788	ENSDARG00000027638
ENSDARG00000057887	ENSDARG00000027638
ENSDARG00000062262	ENSDARG00000027638
ENSDARG00000069800	ENSDARG00000027638
ENSDARG00000070578	ENSDARG00000027638
ENSDARG00000070810	ENSDARG00000027638
ENSDARG00000073948	ENSDARG00000027638
ENSDARG00000074182	ENSDARG00000027638
ENSDARG00000014927	ENSDARG00000027657
ENSDARG00000014929	ENSDARG00000027657
ENSDARG00000017757	ENSDARG00000027657
ENSDARG00000031348	ENSDARG00000027657
ENSDARG00000035415	ENSDARG00000027657
ENSDARG00000070780	ENSDARG00000027657
ENSDARG00000078247	ENSDARG00000027657
ENSDARG00000002077	ENSDARG00000027689
ENSDARG00000007657	ENSDARG00000027689
ENSDARG00000021985	ENSDARG00000027689
ENSDARG00000026701	ENSDARG00000027689
ENSDARG00000045842	ENSDARG00000027689
ENSDARG00000001244	ENSDARG00000027734
ENSDARG00000024651	ENSDARG00000027734
ENSDARG00000025397	ENSDARG00000027734
ENSDARG00000037968	ENSDARG00000027734
ENSDARG00000075936	ENSDARG00000027734
ENSDARG00000002077	ENSDARG00000027918
ENSDARG00000007657	ENSDARG00000027918
ENSDARG00000037403	ENSDARG00000027966
ENSDARG00000005191	ENSDARG00000028012
ENSDARG00000039605	ENSDARG00000028012
ENSDARG00000002479	ENSDARG00000028056
ENSDARG00000018738	ENSDARG00000028056
ENSDARG00000057100	ENSDARG00000028056
ENSDARG00000077029	ENSDARG00000028056
ENSDARG00000069543	ENSDARG00000028088
ENSDARG00000020711	ENSDARG00000028106
ENSDARG00000056600	ENSDARG00000028275
ENSDARG00000071021	ENSDARG00000028275
ENSDARG00000003989	ENSDARG00000028845
ENSDARG00000014927	ENSDARG00000028845
ENSDARG00000014929	ENSDARG00000028845
ENSDARG00000017757	ENSDARG00000028845
ENSDARG00000027657	ENSDARG00000028845
ENSDARG00000031348	ENSDARG00000028845
ENSDARG00000035415	ENSDARG00000028845
ENSDARG00000037895	ENSDARG00000028845
ENSDARG00000070780	ENSDARG00000028845
ENSDARG00000078247	ENSDARG00000028845
ENSDARG00000021985	ENSDARG00000028937
ENSDARG00000026701	ENSDARG00000028937
ENSDARG00000059362	ENSDARG00000028937
ENSDARG00000076411	ENSDARG00000028937
ENSDARG00000005791	ENSDARG00000029003
ENSDARG00000005827	ENSDARG00000029003
ENSDARG00000006200	ENSDARG00000029003
ENSDARG00000008292	ENSDARG00000029003
ENSDARG00000009285	ENSDARG00000029003
ENSDARG00000010194	ENSDARG00000029003
ENSDARG00000013274	ENSDARG00000029003
ENSDARG00000016477	ENSDARG00000029003
ENSDARG00000020197	ENSDARG00000029003
ENSDARG00000041182	ENSDARG00000029003
ENSDARG00000042252	ENSDARG00000029003
ENSDARG00000053047	ENSDARG00000029003
ENSDARG00000053365	ENSDARG00000029003
ENSDARG00000014196	ENSDARG00000029069
ENSDARG00000017441	ENSDARG00000029069
ENSDARG00000020610	ENSDARG00000029069
ENSDARG00000032242	ENSDARG00000029069
ENSDARG00000032976	ENSDARG00000029069
ENSDARG00000035958	ENSDARG00000029069
ENSDARG00000037954	ENSDARG00000029069
ENSDARG00000068457	ENSDARG00000029069
ENSDARG00000001782	ENSDARG00000029075
ENSDARG00000021985	ENSDARG00000029172
ENSDARG00000026701	ENSDARG00000029172
ENSDARG00000028937	ENSDARG00000029172
ENSDARG00000052471	ENSDARG00000029172
ENSDARG00000059362	ENSDARG00000029172
ENSDARG00000076411	ENSDARG00000029172
ENSDARG00000040295	ENSDARG00000029476
ENSDARG00000053684	ENSDARG00000029874
ENSDARG00000056119	ENSDARG00000030053
ENSDARG00000005221	ENSDARG00000030157
ENSDARG00000007344	ENSDARG00000030157
ENSDARG00000014196	ENSDARG00000030157
ENSDARG00000017441	ENSDARG00000030157
ENSDARG00000020610	ENSDARG00000030157
ENSDARG00000021265	ENSDARG00000030157
ENSDARG00000029069	ENSDARG00000030157
ENSDARG00000032242	ENSDARG00000030157
ENSDARG00000032630	ENSDARG00000030157
[truncated: 3,270 more rows]
